# Supplementary material for: Evolutionary transfer learning enables organism-wide inference of mammalian enhancer landscapes
Source: bioRxiv. 2026 May 27:2026.04.07.717039. Originally published 2026 Apr 8. Preprint. [Version 2] doi: 10.64898/2026.04.07.717039 (PMC13081831; doi:10.64898/2026.04.07.717039)
Supplement: Supplement 1 — Supplementary Table 1. Summary of individual embryo samples. Supplementary Table 2. Quality assessment of individual embryos after processing. Supplementary Table 3. Three levels of iterative cell-type annotation, and the gene markers used for each Level-3 cell type. Supplementary Table 4. Cell-type annotations from scATAC-seq and scRNA-seq show high concordance. Supplementary Table 5. Genes showing significant differences in gene level accessibility scores between erythroid niche cells and primitive erythroid cells (p < 0.01). [file media-1.xlsx]

## Sheet: Table.S1
Supplementary Table 1. Summary of individual embryo samples.
sci-ATAC-seq3 experiment	Sample ID	Day	Reported sex	Data-inferred sex
Experiment 3 & 4	JAX_E10.5_L4-07	E10.25	F	F
Experiment 3 & 4	JAX_E10.75_L4-04	E10.5	F	F
Experiment 3 & 4	JAX_E11.0_L4-02	E11.0	M	M
Experiment 3 & 4	JAX_E11.75_L5-03	E11.75	F	F
Experiment 3 & 4	JAX_E12.25_L2-03	E12.25	F	F
Experiment 3 & 4	JAX_E12.75_L7-02	E12.5	F	F
Experiment 3 & 4	JAX_E12.75_L7-08	E12.75	M	M
Experiment 3 & 4	JAX_E13.5_L13_02	E13.5	M	M
Experiment 5	JAX_E10.0-L3-01	E10.0	Missing	M
Experiment 5	JAX_E10.75_L5-03	E10.75	M	M
Experiment 5	JAX_E11.5_L4-02	E11.25	F	F
Experiment 5	JAX_E11.75_L4-06	E11.5	F	F
Experiment 5	JAX_E12.5-L3-05	E12.0	F	F
Experiment 5	JAX_E13.0_L1-02	E13.0	F	F
Experiment 5	JAX_E13.5_L3-06	E13.25	F	F
Experiment 5	JAX_E13.5_L5_01	E13.75	F	F
Experiment 6	JAX_E13.5_L11_07	E14.0	M	M
Experiment 6	JAX_E14.5_L7-07	E14.25	F	F
Experiment 6	JAX_E14.5_L6B-09	E14.375	F	F
Experiment 6	JAX_E14.5_L5-07	E14.75	F	F
Experiment 6	JAX_E14.5_L4-05	E15.0	F	F
Experiment 6	JAX_E15.25_L1-03	E15.25	F	F
Experiment 6	JAX_E15.5_L2-02	E15.5	F	F
Experiment 6	JAX_E15.75_L1-02	E15.75	F	F
Experiment 7	JAX_E16.0_L2-03	E16.0	M	M
Experiment 7	JAX_E16.25_L1-03	E16.25	F	F
Experiment 7	JAX_E16.5_L1-07	E16.5	F	F
Experiment 7	JAX_E16.75_L1-03	E16.75	F	F
Experiment 7	JAX_E17.0_L1-02	E17.0	F	F
Experiment 7	JAX_E17.25_L1-05	E17.25	F	F
Experiment 7	JAX_E17.5_L1-05	E17.5	F	F
Experiment 7	JAX_E18.0_L1-02	E18.0	F	F
Experiment 8	JAX_E18.25_L1-05	E18.25	F	F
Experiment 8	JAX_E18.50_L1-07	E18.5	F	F
Experiment 8	JAX_E18.75_L1-07	E18.75	F	F
Experiment 8	JAX_P0_L1-08	P0	F	F

## Sheet: Table.S2
Supplementary Table 2. Quality assessment of individual embryos after processing.
sample	cell_threshold	fraction_hs	fraction_tss	median_per_cell_frip	median_per_cell_frit	tss_enrichment	sample_peaks_called	total_merged_peaks	total_reads	fraction_reads_in_cells	total_barcodes	number_of_cells	median_reads_per_cell	min_reads_per_cell	max_reads_per_cell	median_duplication_rate	median_fraction_molecules_observed	median_total_fragments
JAX_E18.0_L1-02	500	0.335	0.136	0.345338	0.140333	4.91943	226742	376574	1735199134	0.965024	8738978	185995	2484	500	1231950	0.285644	0.510902	4771.41
JAX_E11.75_L4-06	544	0.334	0.132	0.354101	0.139413	4.40405	229715	376574	1769079568	0.964668	8730359	125862	3152	544	7256472	0.266739	0.481235	6875.89
JAX_E17.0_L1-02	500	0.334	0.134	0.349478	0.139889	4.68181	204297	376574	1125011752	0.968135	6242245	91649	3108	500	937258	0.285972	0.511411	5904.05
JAX_E16.25_L1-03	500	0.333	0.135	0.353702	0.141944	4.57677	264236	376574	3101402300	0.97067	12115093	252140	2842	500	1486472	0.283142	0.50701	5509.84
JAX_E13.5_L11_07	672	0.406	0.168	0.438542	0.183286	6.07169	268050	376574	1978166018	0.96472	7155511	111550	5148	672	1793590	0.225612	0.414434	11899.5
JAX_E11.0_L4-02	1120	0.317	0.127	0.332894	0.13242	4.02434	219180	376574	1827433620	0.972551	5517110	73596	5164	1120	6810814	0.223575	0.411052	12784.5
JAX_E14.5_L4-05	636	0.434	0.18	0.460182	0.19289	6.49325	265963	376574	1500257676	0.963313	6270013	87226	5258	636	2145268	0.233651	0.427721	11784.8
JAX_E17.25_L1-05	500	0.335	0.134	0.354751	0.143702	4.65216	238367	376574	1910425534	0.970628	8612995	152474	2886	500	1516014	0.28475	0.509513	5521.49
JAX_E12.75_L7-02	870	0.321	0.13	0.338667	0.135775	4.39685	209894	376574	1603652756	0.97351	5136616	75916	4178	870	16583108	0.223196	0.410419	10477.3
JAX_E13.5_L5_01	500	0.35	0.138	0.371101	0.146809	4.75054	253963	376574	1938941070	0.966388	9240501	161245	2718	500	5722640	0.268241	0.483631	5941.1
JAX_E18.75_L1-07	500	0.326	0.137	0.345852	0.148585	4.54458	241794	376574	2305298012	0.975971	10670608	228807	3134	500	1927644	0.191031	0.356031	8842.52
JAX_E12.5-L3-05	514	0.317	0.126	0.354686	0.14037	4.40074	225534	376574	2015531328	0.96745	9420853	150849	2860	514	6224876	0.270372	0.486984	6187.06
JAX_E10.5_L4-07	1320	0.298	0.119	0.318123	0.125149	3.78025	203645	376574	1544857714	0.972339	4482936	51569	6270	1320	13569656	0.224991	0.413404	15439.4
JAX_E10.0-L3-01	500	0.309	0.122	0.329681	0.129507	3.79071	236174	376574	2430410198	0.970255	11094706	174475	4176	500	50468266	0.264072	0.477003	9268.52
JAX_E13.0_L1-02	790	0.29	0.116	0.333937	0.132695	4.20903	214570	376574	2448968678	0.967235	10335198	126942	4332	790	6202262	0.267857	0.482991	9430.53
JAX_E17.5_L1-05	500	0.33	0.134	0.351504	0.143519	4.645	234885	376574	2104376010	0.96592	9637214	223598	2400	500	915652	0.28609	0.511594	4600.81
JAX_E15.25_L1-03	1220	0.366	0.152	0.39302	0.162907	5.45045	293716	376574	3053962104	0.960266	8572579	101048	6810	1220	3441630	0.225098	0.41358	15793.5
JAX_E16.0_L2-03	500	0.345	0.141	0.360315	0.147921	4.78837	248345	376574	2457186776	0.97154	10078412	178694	2820	500	2006992	0.283087	0.506925	5449.78
JAX_E12.75_L7-08	896	0.333	0.135	0.34854	0.140156	4.5019	203637	376574	1376944578	0.972296	4776488	67892	4407	896	6601716	0.225044	0.413493	10894.5
JAX_E14.5_L6B-09	816	0.408	0.17	0.444095	0.18761	6.058	233734	376574	1042050942	0.957497	4860854	50276	5398	816	4101794	0.232449	0.42574	12149.1
JAX_E10.75_L5-03	500	0.277	0.114	0.326087	0.132219	3.94097	181401	376574	2021522328	0.966168	10000176	172158	2956	500	9442898	0.26479	0.47814	6488.75
JAX_E10.75_L4-04	1422	0.282	0.114	0.331395	0.131243	3.98807	195734	376574	1912208846	0.968465	5559228	58095	6020	1422	11731640	0.223542	0.410995	14988.1
JAX_E18.50_L1-07	500	0.33	0.139	0.355021	0.152781	4.5137	248671	376574	2747414402	0.975642	12361355	299256	3094	500	1407634	0.191294	0.356483	8693.83
JAX_E13.5_L3-06	640	0.326	0.128	0.359068	0.141558	4.39648	210379	376574	1292978218	0.966218	6660453	77653	3442	640	8351762	0.269372	0.485399	7491.2
JAX_E15.5_L2-02	944	0.382	0.159	0.398031	0.165115	5.84529	295503	376574	2820659678	0.961501	8431589	119682	5720	944	1943792	0.224711	0.412937	13282.4
JAX_E16.75_L1-03	500	0.351	0.144	0.366667	0.151306	4.96505	249907	376574	2402920292	0.962495	10775021	257865	2352	500	1121654	0.286158	0.511701	4504.07
JAX_E18.25_L1-05	500	0.325	0.136	0.358824	0.153373	4.56467	263994	376574	3520699114	0.98007	14415311	302462	3873	500	2109730	0.191679	0.357144	10847.1
JAX_E11.5_L4-02	724	0.213	0.085	0.253866	0.0997946	2.98785	135994	376574	2097609872	0.963854	9743729	112696	4440	724	11596412	0.264782	0.478118	9810.07
JAX_E14.5_L7-07	500	0.437	0.182	0.464358	0.195702	6.54455	240586	376574	1000618720	0.961113	5048298	74528	4660	500	1256594	0.232242	0.4254	10549.6
JAX_E14.5_L5-07	760	0.415	0.174	0.44506	0.189475	6.22941	293249	376574	2323660520	0.962257	7730763	119307	4910	760	3736580	0.228729	0.4196	11213.3
JAX_E12.25_L2-03	698	0.343	0.137	0.358798	0.142312	4.55426	230338	376574	1547838190	0.973227	5550372	95166	3688	698	5496746	0.223982	0.411728	9142.15
JAX_E15.75_L1-02	902	0.396	0.167	0.426302	0.179135	5.96744	299475	376574	3188208504	0.961253	9237920	138665	5550	902	1727506	0.227412	0.417419	12680.7
JAX_E16.5_L1-07	500	0.336	0.134	0.362108	0.144658	4.51948	260582	376574	2733541996	0.972194	11157936	222467	3076	500	1222976	0.286449	0.512151	5842.94
JAX_P0_L1-08	578	0.217	0.132	0.250922	0.15848	4.78714	290303	376574	8044999018	0.975345	33715175	610625	3404	578	2665314	0.191919	0.357556	9545.02
JAX_E13.5_L13_02	612	0.335	0.136	0.35186	0.141688	4.5135	226176	376574	1734280746	0.974596	5898666	118734	3184	612	8829110	0.223921	0.41163	7935.4
JAX_E11.75_L5-03	728	0.32	0.13	0.33634	0.135638	4.28458	215724	376574	1817732842	0.96887	5998979	105215	3392	728	13062456	0.223247	0.410505	8440.99

## Sheet: Table.S3
Supplementary Table 3. The hierarchically nominated three levels of cell-type annotations and the gene markers used for each level-3 cell type.
Celltype_L1	Celltype_L2	Celltype_L3	Cell_number	Likely matched cell type in scRNA-seq	Marker genes	Literature 1	Literature 2	Literature 3	Literature 4	Literature 5
Adipocytes	Adipocyte_cells_Cyp2e1_L2	Adipocyte_cells_Cyp2e1	7412	Adipocyte cells (Cyp2e1+)	Cyp2e1,Auts2,Plcb1	https://pubmed.ncbi.nlm.nih.gov/33116305/
Adipocytes	Adipocyte_cells_L2	Adipocyte_cells	71720	Brown adipocyte cells	Ucp1,Acss1,Pdk4,Cidea	https://pubmed.ncbi.nlm.nih.gov/27073398/
Endothelium	Brain_capillary_endothelial_cells_L2	Brain_capillary_endothelial_cells	2975	Brain capillary endothelial cells	Slc2a1,Esrrg,Lrp8	https://pubmed.ncbi.nlm.nih.gov/21194153/	https://pubmed.ncbi.nlm.nih.gov/30787437/	https://pubmed.ncbi.nlm.nih.gov/18996096/
Endothelium	Endocardial_cells_L2	Endocardial_cells	3042	Endocardial cells	Tbx20,Cdh11,Npr3,Hand2	https://pubmed.ncbi.nlm.nih.gov/23824573/	https://pubmed.ncbi.nlm.nih.gov/32364545/	https://pubmed.ncbi.nlm.nih.gov/35079138/
Endothelium	Endothelium_L2	Arterial_endothelial_cells	6562	Arterial endothelial cells	Tmem100,Vwf,Efnb2,Gja5,Cd44	https://pubmed.ncbi.nlm.nih.gov/22783020/	https://pubmed.ncbi.nlm.nih.gov/16706957/	https://pubmed.ncbi.nlm.nih.gov/11161568/	https://pubmed.ncbi.nlm.nih.gov/35079138/
Endothelium	Endothelium_L2	Early_endothelial_cells	9926	Endothelium	Kdr,Pecam1,Cdh5	https://pubmed.ncbi.nlm.nih.gov/30787436/	https://pubmed.ncbi.nlm.nih.gov/20538805/	https://pubmed.ncbi.nlm.nih.gov/24435645/
Endothelium	Endothelium_L2	Microvascular_endothelial_cells	3735	Microvascular endothelial cells	Irx3,Ntf3	https://pubmed.ncbi.nlm.nih.gov/25512384/	https://pubmed.ncbi.nlm.nih.gov/25043422/
Endothelium	Endothelium_L2	Pericytes	31208	Pericytes	Des,Col1a1,Col3a1,Prrx1,Acta2,Rgs5	https://pubmed.ncbi.nlm.nih.gov/21086137/	https://pubmed.ncbi.nlm.nih.gov/25795141/	https://pubmed.ncbi.nlm.nih.gov/35078971/	https://pubmed.ncbi.nlm.nih.gov/18038251/
Endothelium	Endothelium_L2	Venous_and_capillary_endothelial_cells	51132	Venous and capillary endothelial cells	Ephb4,Flt4,Nrp2	https://pubmed.ncbi.nlm.nih.gov/34474596/
Endothelium	Glomerular_endothelial_cells_L2	Glomerular_endothelial_cells	7899	Glomerular endothelial cells	Scn7a,Tbx3	https://pubmed.ncbi.nlm.nih.gov/20706631/	https://pubmed.ncbi.nlm.nih.gov/31836710/
Endothelium	Liver_sinusoidal_endothelial_cells_L2	Liver_sinusoidal_endothelial_cells	14693	Liver sinusoidal endothelial cells	Lyve1,Cd36,Stab2,Gata4,Oit3	https://pubmed.ncbi.nlm.nih.gov/32364545/	https://pubmed.ncbi.nlm.nih.gov/29844586/	https://pubmed.ncbi.nlm.nih.gov/30124466/	https://pubmed.ncbi.nlm.nih.gov/35079138/
Endothelium	Lymphatic_vessel_endothelial_cells_L2	Lymphatic_vessel_endothelial_cells	5256	Lymphatic vessel endothelial cells	Lyve1,Prox1,Thy1,Reln	https://pubmed.ncbi.nlm.nih.gov/11719431/	https://pubmed.ncbi.nlm.nih.gov/11927535/	https://pubmed.ncbi.nlm.nih.gov/20599951/	https://pubmed.ncbi.nlm.nih.gov/33299187/
Epithelial_cells	Epithelial_cells_L2	Basal_keratinocytes	14477	Basal keratinocytes	Krt5,Krt14,Cdh3	https://pubmed.ncbi.nlm.nih.gov/32843640/
Epithelial_cells	Epithelial_cells_L2	Bladder_urothelial_cells	855	Bladder urothelial cells	Upk1b,Upk1a,Upk3a,Pparg	https://pubmed.ncbi.nlm.nih.gov/31597917/
Epithelial_cells	Epithelial_cells_L2	Branchial_arch_epithelium	30667	Branchial arch epithelium	Has2,Pax1,Pitx2,Pax9	https://pubmed.ncbi.nlm.nih.gov/30787437/	https://pubmed.ncbi.nlm.nih.gov/15765504/	https://pubmed.ncbi.nlm.nih.gov/27034424/	https://pubmed.ncbi.nlm.nih.gov/14623826/	https://pubmed.ncbi.nlm.nih.gov/9732271/
Epithelial_cells	Epithelial_cells_L2	Choroid_plexus	3607	Choroid plexus	Ttr,Foxj1,Slco1c1,Sulf1	https://pubmed.ncbi.nlm.nih.gov/34321664/	https://pubmed.ncbi.nlm.nih.gov/3714052/
Epithelial_cells	Epithelial_cells_L2	Conjunctival_goblet_cells	1852	Conjunctival goblet cells	Muc5b,Reg3g,Muc16	https://pubmed.ncbi.nlm.nih.gov/9612268/	https://pubmed.ncbi.nlm.nih.gov/22723890/	https://pubmed.ncbi.nlm.nih.gov/26731719/
Epithelial_cells	Epithelial_cells_L2	Dental_epithelial_cells	4619	Dental epithelial cells	Sp6,Vwde,Krt14	https://pubmed.ncbi.nlm.nih.gov/30504223/	https://pubmed.ncbi.nlm.nih.gov/34957547/	https://pubmed.ncbi.nlm.nih.gov/32984333/
Epithelial_cells	Epithelial_cells_L2	Granular_keratinocytes	12366	Granular keratinocytes	Krt1,Krt10,Dsg1a,Cdh1	https://pubmed.ncbi.nlm.nih.gov/32843640/
Epithelial_cells	Epithelial_cells_L2	Olfactory_bulb_cells	3538	Olfactory bulb cells	Dach1,Ebf2,Six1,Lhx2	https://pubmed.ncbi.nlm.nih.gov/23458709/	https://pubmed.ncbi.nlm.nih.gov/14993187/	https://pubmed.ncbi.nlm.nih.gov/29589282/	https://pubmed.ncbi.nlm.nih.gov/17329426/
Epithelial_cells	Epithelial_cells_L2	Olfactory_epithelial_cells	14290	Olfactory epithelial cells	Six1,Ugt2a1,Ugt2a2	https://pubmed.ncbi.nlm.nih.gov/29589282/	https://pubmed.ncbi.nlm.nih.gov/19858781/
Epithelial_cells	Epithelial_cells_L2	Otic_epithelial_cells	8339	Otic epithelial cells	Pax2,Lmx1a	https://pubmed.ncbi.nlm.nih.gov/20643116/	https://pubmed.ncbi.nlm.nih.gov/18985389/
Epithelial_cells	Epithelial_cells_L2	Placodal_area	5076	Placodal area	Six1,Eya1,Fgf8	https://pubmed.ncbi.nlm.nih.gov/15496442/	https://pubmed.ncbi.nlm.nih.gov/15741321/
Epithelial_cells	Epithelial_cells_L2	Pre_epidermal_keratinocytes	21820	Pre-epidermal keratinocytes	Tfap2b,Trp63,Egfr	https://pubmed.ncbi.nlm.nih.gov/15270775/	https://pubmed.ncbi.nlm.nih.gov/23924630/	https://pubmed.ncbi.nlm.nih.gov/24591374/
Epithelial_cells	Epithelial_cells_L2	Thymic_epithelial_cells	6342	Thymic epithelial cells	Il7,Foxn1,Prss16	https://pubmed.ncbi.nlm.nih.gov/15611228/	https://pubmed.ncbi.nlm.nih.gov/26983083/	https://pubmed.ncbi.nlm.nih.gov/15632078/
Epithelial_cells	Epithelial_cells_L2	Tooth_junctional_epithelium	1823	Tooth junctional epithelium	Odam	https://pubmed.ncbi.nlm.nih.gov/25911094/
Epithelial_cells	Gut_epithelial_cells_L2	Biliary_epithelial_cells	3093	Biliary epithelial cells	Hnf1b,Onecut1,Onecut2,Prox1	https://pubmed.ncbi.nlm.nih.gov/24700364/	https://pubmed.ncbi.nlm.nih.gov/11934848/	https://pubmed.ncbi.nlm.nih.gov/24449835/
Epithelial_cells	Gut_epithelial_cells_L2	Early_gut_cells	7000	Gut	Apela,Krt8	https://pubmed.ncbi.nlm.nih.gov/30787436/
Epithelial_cells	Gut_epithelial_cells_L2	Foregut_epithelial_cells	4335	Foregut epithelial cells	Cym,Muc1,Foxa2,Tff1	https://pubmed.ncbi.nlm.nih.gov/29463648/
Epithelial_cells	Gut_epithelial_cells_L2	Intestinal_goblet_cells	4425	Intestinal goblet cells	Muc2,Agr2,Clca1	https://pubmed.ncbi.nlm.nih.gov/18558092/	https://pubmed.ncbi.nlm.nih.gov/19359471/	https://pubmed.ncbi.nlm.nih.gov/29885864/
Epithelial_cells	Gut_epithelial_cells_L2	Midgut_Hindgut_epithelial_cells	66106	Midgut/Hindgut epithelial cells	Gata4,Onecut2,Nr5a2	https://pubmed.ncbi.nlm.nih.gov/15381696/	https://pubmed.ncbi.nlm.nih.gov/27474396/
Epithelial_cells	Gut_epithelial_cells_L2	Pancreatic_acinar_cells	5229	Pancreatic acinar cells	Ptf1a,Nr5a2,Onecut1,Prss1	https://pubmed.ncbi.nlm.nih.gov/27697859/	https://pubmed.ncbi.nlm.nih.gov/30831323/
Epithelial_cells	Gut_epithelial_cells_L2	Pancreatic_islets	1665	Pancreatic islets	Rfx6,Neurog3,Pax4,Pdx1	https://pubmed.ncbi.nlm.nih.gov/20148032/	https://pubmed.ncbi.nlm.nih.gov/20040487/
Epithelial_cells	Kidney_L2	Collecting_duct_cells	3674	Collecting duct principal cells	Aqp2,Hsd11b2	https://pubmed.ncbi.nlm.nih.gov/29622724/
Epithelial_cells	Kidney_L2	Intermediate_mesoderm	250	Posterior intermediate mesoderm	Wt1,Osr1,Pax2,Pax8,Hoxc6	https://pubmed.ncbi.nlm.nih.gov/18835385/	https://pubmed.ncbi.nlm.nih.gov/12435636/	https://pubmed.ncbi.nlm.nih.gov/32266264/
Epithelial_cells	Kidney_L2	Loop_of_Henle_and_distal_convoluted_tubule	3784	Ascending loop of Henle	Umod,Slc12a1,Slc12a3,Pvalb	https://pubmed.ncbi.nlm.nih.gov/29622724/
Epithelial_cells	Kidney_L2	Metanephric_mesenchyme	14095	Metanephric mesenchyme	Wt1,Osr1,Six2,Gdnf,Eya1	https://pubmed.ncbi.nlm.nih.gov/26154924/	https://pubmed.ncbi.nlm.nih.gov/18835385/	https://pubmed.ncbi.nlm.nih.gov/12783789/	https://pubmed.ncbi.nlm.nih.gov/16018995/
Epithelial_cells	Kidney_L2	Nephron_progenitors	9474	Nephron progenitors	Pax2,Mecom,Wnt4,Fgf8	https://pubmed.ncbi.nlm.nih.gov/10535325/	https://pubmed.ncbi.nlm.nih.gov/17554566/	https://pubmed.ncbi.nlm.nih.gov/16049112/
Epithelial_cells	Kidney_L2	Podocytes	2015	Podocytes	Nphs1,Nphs2	https://pubmed.ncbi.nlm.nih.gov/29622724/
Epithelial_cells	Kidney_L2	Proximal_tubule_cells	8461	Proximal tubule cells	Slc27a2,Lrp2	https://pubmed.ncbi.nlm.nih.gov/29622724/
Epithelial_cells	Kidney_L2	Ureteric_bud	4678	Ureteric bud	Ret,Wnt11	https://pubmed.ncbi.nlm.nih.gov/12783789/
Epithelial_cells	Kidney_L2	Ureteric_bud_stalk_cells	1341		Wnt7a,Wnt7b	https://pubmed.ncbi.nlm.nih.gov/28089670/
Epithelial_cells	Lung_and_airway_L2	Airway_club_and_goblet_cells	5114	Airway club cells	Scgb1a1,Cyp2f2	https://pubmed.ncbi.nlm.nih.gov/31140976/	https://pubmed.ncbi.nlm.nih.gov/31748541/
Epithelial_cells	Lung_and_airway_L2	Alveolar_Type_1_cells	7977	Alveolar Type 1 cells	Hopx,Pdpn,Ager	https://pubmed.ncbi.nlm.nih.gov/29463737/
Epithelial_cells	Lung_and_airway_L2	Alveolar_Type_2_cells	11462	Alveolar Type 2 cells	Sftpa1,Sftpb,Sftpc	https://pubmed.ncbi.nlm.nih.gov/30782824/	https://pubmed.ncbi.nlm.nih.gov/29463737/
Epithelial_cells	Lung_and_airway_L2	Ependymal_cells	4697	Ependymal cells	Foxj1,Tm4sf1,Tmem212	https://pubmed.ncbi.nlm.nih.gov/34321664/
Epithelial_cells	Lung_and_airway_L2	Lung_cells_Eln	3297	Lung cells (Eln+)	Eln	https://pubmed.ncbi.nlm.nih.gov/3945650/	https://pubmed.ncbi.nlm.nih.gov/29331337/
Epithelial_cells	Lung_and_airway_L2	Lung_progenitor_cells	35670	Lung progenitor cells	Foxp2,Nkx2-1,Mki67,Etv5	https://pubmed.ncbi.nlm.nih.gov/17428829/	https://pubmed.ncbi.nlm.nih.gov/15264213/	https://pubmed.ncbi.nlm.nih.gov/30131191/	https://pubmed.ncbi.nlm.nih.gov/28351980/
Epithelial_cells	Lung_and_airway_L2	Thyroid_gland_cells	1323	Thyroid gland cells	Foxe1,Hhex,Pax8,Nkx2-1	https://pubmed.ncbi.nlm.nih.gov/15494458/	https://pubmed.ncbi.nlm.nih.gov/15062550/	https://pubmed.ncbi.nlm.nih.gov/16601074/
Erythroid_cells	Definitive_erythroid_L2	Definitive_early_erythroblasts	240250	Definitive early erythroblasts (CD36-)	Tspan8,Snca,Hbb-bs,Abcb4,Slc4a1,Kel	https://pubmed.ncbi.nlm.nih.gov/30787437/	https://pubmed.ncbi.nlm.nih.gov/29474909/	https://www.ncbi.nlm.nih.gov/pubmed/16263786
Erythroid_cells	Definitive_erythroid_L2	Definitive_erythroblasts_Cd36	62223	Definitive erythroblasts (CD36+)	Cd36,Gypa	https://pubmed.ncbi.nlm.nih.gov/27720903/	https://pubmed.ncbi.nlm.nih.gov/1638021/
Erythroid_cells	Erythroid_niche_cells_L2	Erythroid_niche_cells	18759		Epo,Epor,Tgfb1,Itga2b	https://pubmed.ncbi.nlm.nih.gov/22889760/	https://pubmed.ncbi.nlm.nih.gov/32548608/
Erythroid_cells	Primitive_erythroid_L2	Primitive_erythroid	15424	Primitive erythroid cells	Hba-a1,Hbb-y,Hba-x,Hbb-bh1	https://pubmed.ncbi.nlm.nih.gov/30787436/
Hepatocytes	Hepatocytes_L2	Hepatocytes	146923	Hepatocytes	A1cf,Afp,Alb,Apoa2	https://pubmed.ncbi.nlm.nih.gov/30787437/	https://pubmed.ncbi.nlm.nih.gov/29474909/
Mesoderm	Lateral_plate_and_intermediate_mesoderm_L2	Airway_smooth_muscle_cells	3247	Airway smooth muscle cells	Trpc6,Adgrg6,Tbx5	https://pubmed.ncbi.nlm.nih.gov/16055711/	https://pubmed.ncbi.nlm.nih.gov/16977347/	https://pubmed.ncbi.nlm.nih.gov/34165809/	https://pubmed.ncbi.nlm.nih.gov/22876201/
Mesoderm	Lateral_plate_and_intermediate_mesoderm_L2	Allantois_and_extraembryonic_mesoderm	9632	Extraembryonic mesoderm	Bmp4,Cdx2,Hoxa10	https://pubmed.ncbi.nlm.nih.gov/30787436/
Mesoderm	Lateral_plate_and_intermediate_mesoderm_L2	Gastrointestinal_smooth_muscle_cells	8861	Gastrointestinal smooth muscle cells	Acta2,Myh11,Mylk,Nkx2-3	https://pubmed.ncbi.nlm.nih.gov/24419809/	https://pubmed.ncbi.nlm.nih.gov/16537907/
Mesoderm	Lateral_plate_and_intermediate_mesoderm_L2	Gut_mesenchyme	22572	Gut mesenchyme	Nkx2-3	https://pubmed.ncbi.nlm.nih.gov/9142493/
Mesoderm	Lateral_plate_and_intermediate_mesoderm_L2	Hepatic_mesenchyme	16579	Hepatic mesenchyme	Reln,Lrat,Nr1h5,Gata4	https://pubmed.ncbi.nlm.nih.gov/31722201/	https://pubmed.ncbi.nlm.nih.gov/30890948/	https://pubmed.ncbi.nlm.nih.gov/24415412/
Mesoderm	Lateral_plate_and_intermediate_mesoderm_L2	Lung_mesenchyme	60068	Lung mesenchyme	Tbx5,Tbx4,Wnt2,Fgf10,Fmo2	https://pubmed.ncbi.nlm.nih.gov/22876201/	https://pubmed.ncbi.nlm.nih.gov/21750028/	https://pubmed.ncbi.nlm.nih.gov/18930751/	https://pubmed.ncbi.nlm.nih.gov/24274029/
Mesoderm	Lateral_plate_and_intermediate_mesoderm_L2	Meninges	14355	Meninges	Vtn,Mmp9	https://pubmed.ncbi.nlm.nih.gov/7544171/	https://pubmed.ncbi.nlm.nih.gov/18264108/
Mesoderm	Lateral_plate_and_intermediate_mesoderm_L2	Mesothelial_cells	9172	Mesothelial cells	Msln,Lrrn4,Upk3b	https://pubmed.ncbi.nlm.nih.gov/17945478/	https://pubmed.ncbi.nlm.nih.gov/21984916/
Mesoderm	Lateral_plate_and_intermediate_mesoderm_L2	Proepicardium	8416	Proepicardium	Tbx18,Upk3b	https://pubmed.ncbi.nlm.nih.gov/34230480/	https://pubmed.ncbi.nlm.nih.gov/34162224/
Mesoderm	Lateral_plate_and_intermediate_mesoderm_L2	Renal_stromal_cells	18109	Renal stromal cells	Foxd1,Tcf21	https://pubmed.ncbi.nlm.nih.gov/35919523/	https://pubmed.ncbi.nlm.nih.gov/24687874/
Mesoderm	Lateral_plate_and_intermediate_mesoderm_L2	Splanchnic_and_somatic_mesoderm	38078	Splanchnic mesoderm	Tcf21,Isl1,Gata4	https://pubmed.ncbi.nlm.nih.gov/30787436/	https://pubmed.ncbi.nlm.nih.gov/9136933/
Mesoderm	Lateral_plate_and_intermediate_mesoderm_L2	Vascular_smooth_muscle_cells	5862	Vascular smooth muscle cells	Acta2,Myh11,Mylk	https://pubmed.ncbi.nlm.nih.gov/24419809/	https://pubmed.ncbi.nlm.nih.gov/16537907/
Mesoderm	Mesoderm_L2	Chondrocytes_Atp1a2	24838	Chondrocytes (Atp1a2+)	Atp1a2,Zic1,Zic4	https://pubmed.ncbi.nlm.nih.gov/25637957/	https://pubmed.ncbi.nlm.nih.gov/9070329/
Mesoderm	Mesoderm_L2	Dermatome	28164	Dermatome	Egfl6,Twist2,Pax3,Sim1	https://pubmed.ncbi.nlm.nih.gov/11044626/	https://pubmed.ncbi.nlm.nih.gov/7600971/	https://pubmed.ncbi.nlm.nih.gov/9811581/
Mesoderm	Mesoderm_L2	Early_chondrocytes	26164	Early chondrocytes	Sox9,Col2a1,Col9a1,Col11a2	https://pubmed.ncbi.nlm.nih.gov/16203988/	https://pubmed.ncbi.nlm.nih.gov/28643905/	https://pubmed.ncbi.nlm.nih.gov/32878268/	https://pubmed.ncbi.nlm.nih.gov/30854241/
Mesoderm	Mesoderm_L2	Fibroblasts	299135	Fibroblasts	Col1a1,Col1a2,Col5a1,Cd34,Pdgfra	https://pubmed.ncbi.nlm.nih.gov/32769974/
Mesoderm	Mesoderm_L2	Limb_mesenchyme_progenitors	82701	Limb mesenchyme progenitors	Tbx5,Tbx4,Lmx1b	https://pubmed.ncbi.nlm.nih.gov/10235264/	https://pubmed.ncbi.nlm.nih.gov/22417325/
Mesoderm	Mesoderm_L2	Pre_osteoblasts	31310	Pre-osteoblasts (Sp7+)	Sp7,Dmp1,Alpl,Runx2	https://pubmed.ncbi.nlm.nih.gov/30345151/	https://pubmed.ncbi.nlm.nih.gov/29356961/
Mesoderm	Mesoderm_L2	Sclerotome_and_facial_mesenchyme	329176	Sclerotome	Pax1,Pax9,Sox9,Tfap2a	https://pubmed.ncbi.nlm.nih.gov/7645756/	https://pubmed.ncbi.nlm.nih.gov/10556064/	https://pubmed.ncbi.nlm.nih.gov/16678811/
Muscle_cells	Cardiomyocytes_L2	Atrial_cardiomyocytes	341	Atrial cardiomyocytes	Nppa,Myl4,Myl7,Tnnt2	https://pubmed.ncbi.nlm.nih.gov/32971526/	https://pubmed.ncbi.nlm.nih.gov/26774798/
Muscle_cells	Cardiomyocytes_L2	Heart_field	2930	First heart field	Tbx5,Hcn4,Gata4	https://pubmed.ncbi.nlm.nih.gov/30787436/	https://pubmed.ncbi.nlm.nih.gov/23974038/	https://pubmed.ncbi.nlm.nih.gov/22072574/
Muscle_cells	Cardiomyocytes_L2	Ventricular_cardiomyocytes	4543	Ventricular cardiomyocytes	Myh7,Myl2,Fhl2	https://pubmed.ncbi.nlm.nih.gov/32971526/
Muscle_cells	Skeletal_muscle_cells_L2	Muscle_progenitor_cells	9369	Muscle progenitor cells	Pax3,Myf5,Pax7	https://pubmed.ncbi.nlm.nih.gov/8162858/	https://pubmed.ncbi.nlm.nih.gov/15843801/
Muscle_cells	Skeletal_muscle_cells_L2	Muscle_progenitor_cells_Prdm1	2174	Muscle progenitor cells (Prdm1+)	Prdm1,Sox6,Myf5	https://pubmed.ncbi.nlm.nih.gov/12204275/	https://pubmed.ncbi.nlm.nih.gov/18535625/	https://pubmed.ncbi.nlm.nih.gov/23639729/
Muscle_cells	Skeletal_muscle_cells_L2	Myoblasts	115327	Myoblasts	Pax3,Mki67,Elmo1	https://pubmed.ncbi.nlm.nih.gov/19101644/	https://pubmed.ncbi.nlm.nih.gov/30131191/	https://pubmed.ncbi.nlm.nih.gov/24567399/
Muscle_cells	Skeletal_muscle_cells_L2	Myofibroblasts	19782	Myofibroblasts	Acta2,Col22a1,Vim,Des,Palld	https://pubmed.ncbi.nlm.nih.gov/24204762/	https://pubmed.ncbi.nlm.nih.gov/30678304/	https://pubmed.ncbi.nlm.nih.gov/19285070/	https://pubmed.ncbi.nlm.nih.gov/16794588/
Muscle_cells	Skeletal_muscle_cells_L2	Myotubes	26216	Myotubes	Myh3,Mylpf,Myl4,Myod1	https://pubmed.ncbi.nlm.nih.gov/29809149/	https://pubmed.ncbi.nlm.nih.gov/26180627/	https://pubmed.ncbi.nlm.nih.gov/15930108/
NMPs_and_spinal_cord_progenitors	NMPs_and_spinal_cord_progenitors_L2	NMPs_and_spinal_cord_progenitors	103541	NMPs and spinal cord progenitors	Cdx4,Epha5,Hes3	https://pubmed.ncbi.nlm.nih.gov/30787436/
Neural_crest_PNS_glia	Melanocyte_cells_L2	Melanocyte_cells	1493	Melanocyte cells	Pax3,Mitf,Kit,Tyr	https://pubmed.ncbi.nlm.nih.gov/15729346/	https://pubmed.ncbi.nlm.nih.gov/32596061/	https://pubmed.ncbi.nlm.nih.gov/12136092/
Neural_crest_PNS_glia	Neural_crest_PNS_glia_L2	Early_PNS_glia	18284	Neural crest (PNS glia)	Sox10,Dlx2,Foxd3,Pax3	https://pubmed.ncbi.nlm.nih.gov/30787436/	https://pubmed.ncbi.nlm.nih.gov/7546735/
Neural_crest_PNS_glia	Neural_crest_PNS_glia_L2	Myelinating_Schwann_cells	18655	Myelinating Schwann cells	Sox10,Mpz,Mbp,S100b	https://pubmed.ncbi.nlm.nih.gov/21491499/	https://pubmed.ncbi.nlm.nih.gov/30971890/	https://pubmed.ncbi.nlm.nih.gov/25859851/	https://pubmed.ncbi.nlm.nih.gov/2391542/
Neural_crest_PNS_glia	Neural_crest_PNS_glia_L2	Myelinating_Schwann_cells_Tgfb2	5002	Myelinating Schwann cells (Tgfb2+)	Tgfb2,Ltbp1	https://pubmed.ncbi.nlm.nih.gov/16914667/	https://pubmed.ncbi.nlm.nih.gov/22118468/
Neural_crest_PNS_glia	Neural_crest_PNS_glia_L2	Satellite_glial_cells	5382	Satellite glial cells	Fabp7,Apoe,Gja1,Glul	https://pubmed.ncbi.nlm.nih.gov/32994417/	https://pubmed.ncbi.nlm.nih.gov/34469751/
Neural_crest_PNS_glia	Olfactory_ensheathing_cells_L2	Olfactory_ensheathing_cells	2303	Olfactory ensheathing cells	Sox10,Prss56,Frzb,Runx1,Npy,Alx3,Alx4	https://pubmed.ncbi.nlm.nih.gov/21078992/	https://pubmed.ncbi.nlm.nih.gov/34321664/	https://pubmed.ncbi.nlm.nih.gov/30256452/	https://pubmed.ncbi.nlm.nih.gov/32857879/
Neuroectoderm	CNS_neurons_L2	Cajal_Retzius_cells	7978	Cajal-Retzius cells	Reln,Trp73,Emx2,Eomes,Tbr1	https://pubmed.ncbi.nlm.nih.gov/12644247/	https://pubmed.ncbi.nlm.nih.gov/15525772/
Neuroectoderm	CNS_neurons_L2	GABAergic_cortical_interneurons	136877	GABAergic cortical interneurons	Lhx6,Lhx8,Dlx1,Dlx2,Nkx2-1,Gad1,Gad2	https://pubmed.ncbi.nlm.nih.gov/33479483/	https://pubmed.ncbi.nlm.nih.gov/29028947/
Neuroectoderm	CNS_neurons_L2	Glutamatergic_and_GABAergic_neurons	323788	Glutamatergic neurons	Slc17a6,Slc32a1,Gad1	https://pubmed.ncbi.nlm.nih.gov/20187846/	https://pubmed.ncbi.nlm.nih.gov/30858605/
Neuroectoderm	CNS_neurons_L2	Neural_progenitor_cells	154181	Spinal cord dorsal progenitors	Hoxb4,Hoxd4,Neurod1	https://pubmed.ncbi.nlm.nih.gov/16621079/	https://pubmed.ncbi.nlm.nih.gov/28625870/
Neuroectoderm	CNS_neurons_L2	Neural_progenitor_cells_Ror1	14331	Neural progenitor cells (Ror1+)	Ror1,Pax6,Eomes	https://pubmed.ncbi.nlm.nih.gov/22328498/
Neuroectoderm	CNS_neurons_L2	Thalamic_neuronal_precursors	13957	Thalamic neuronal precursors	Gbx2,Tcf7l2,Ntng1	https://pubmed.ncbi.nlm.nih.gov/26297811/	https://pubmed.ncbi.nlm.nih.gov/32675279/	https://pubmed.ncbi.nlm.nih.gov/24642214/
Neuroectoderm	Eye_L2	Amacrine_Horizontal_precursor_cells	3362	Amacrine/Horizontal precursor cells	Ptf1a,Tfap2b	https://pubmed.ncbi.nlm.nih.gov/23064704/	https://pubmed.ncbi.nlm.nih.gov/33674582/
Neuroectoderm	Eye_L2	Eye_field	2241	Eye field	Pax2,Rax	https://pubmed.ncbi.nlm.nih.gov/8951055/	https://pubmed.ncbi.nlm.nih.gov/9096350/
Neuroectoderm	Eye_L2	Lens_epithelial_cells	218	Lens epithelial cells	Cryba1,Cryba2,Cryba4,Crybb3	https://pubmed.ncbi.nlm.nih.gov/17166758/	https://pubmed.ncbi.nlm.nih.gov/21212184/
Neuroectoderm	Eye_L2	Naive_retinal_progenitor_cells	18677	Naive retinal progenitor cells	Ccnd1,Fgf15,Sox2	https://pubmed.ncbi.nlm.nih.gov/33674582/	https://pubmed.ncbi.nlm.nih.gov/23064704/
Neuroectoderm	Eye_L2	Photoreceptor_precursor_cells	5115	Photoreceptor precursor cells	Neurod4,Crx,Otx2,Rax,Prdm1	https://pubmed.ncbi.nlm.nih.gov/23064704/	https://pubmed.ncbi.nlm.nih.gov/33674582/
Neuroectoderm	Eye_L2	Retinal_progenitor_cells	5449	Retinal progenitor cells	Neurog2,Atoh7,Otx2	https://pubmed.ncbi.nlm.nih.gov/20144606/	https://pubmed.ncbi.nlm.nih.gov/33674582/
Neuroectoderm	Intermediate_neuronal_progenitors_L2	Cortical_interneurons_Prox1	2829	Cortical Interneurons (Prox1+)	Prox1,Synpr	https://pubmed.ncbi.nlm.nih.gov/26377473/	https://pubmed.ncbi.nlm.nih.gov/33398060/
Neuroectoderm	Intermediate_neuronal_progenitors_L2	Deep_layer_neurons	64027	Deep-layer neurons	Tbr1,Bcl11b,Fezf2	https://pubmed.ncbi.nlm.nih.gov/18255031/
Neuroectoderm	Intermediate_neuronal_progenitors_L2	Intermediate_neuronal_progenitors	34521	Intermediate neuronal progenitors	Eomes,Pax6,Tbr1	https://pubmed.ncbi.nlm.nih.gov/30677129/	https://pubmed.ncbi.nlm.nih.gov/15634788/
Neuroectoderm	Intermediate_neuronal_progenitors_L2	Subplate_neurons	31705	Subplate neurons	Kcnab1,Chrna5,Syt6,Foxp2	https://pubmed.ncbi.nlm.nih.gov/31130851/	https://www.biorxiv.org/content/10.1101/2022.06.20.496737v1	https://pubmed.ncbi.nlm.nih.gov/28423326/
Neuroectoderm	Intermediate_neuronal_progenitors_L2	Upper_layer_neurons	73158	Upper-layer neurons	Satb2,Pou3f2,Pou3f3	https://pubmed.ncbi.nlm.nih.gov/18255031/
Neuroectoderm	Neural_crest_PNS_neurons_L2	Dorsal_root_ganglion_neurons	4755	Dorsal root ganglion neurons	Avil,Scn10a,Scn11a,Isl1,Oprm1,Runx1	https://pubmed.ncbi.nlm.nih.gov/30221190/	https://pubmed.ncbi.nlm.nih.gov/34825887/	https://pubmed.ncbi.nlm.nih.gov/18849985/	https://pubmed.ncbi.nlm.nih.gov/32519950/	https://pubmed.ncbi.nlm.nih.gov/21906677/
Neuroectoderm	Neural_crest_PNS_neurons_L2	Early_PNS_neurons	16874	Neural crest (PNS neurons)	Ppp1r1c,Syt13,Shox2,Ptprr,Pcbp3	https://pubmed.ncbi.nlm.nih.gov/30787437/	https://pubmed.ncbi.nlm.nih.gov/12351197/	https://pubmed.ncbi.nlm.nih.gov/26773914/
Neuroectoderm	Neural_crest_PNS_neurons_L2	Motor_neurons	3063	Spinal cord motor neurons	Mnx1,Lhx3,Isl1	https://pubmed.ncbi.nlm.nih.gov/25346659/	https://pubmed.ncbi.nlm.nih.gov/12150931/	https://pubmed.ncbi.nlm.nih.gov/21569850/
Neuroectoderm	Neural_crest_PNS_neurons_L2	Otic_sensory_neurons	537	Otic sensory neurons	Fgf10,Gata3,Isl1,Vav3	https://pubmed.ncbi.nlm.nih.gov/14975721/	https://pubmed.ncbi.nlm.nih.gov/33131705/	https://pubmed.ncbi.nlm.nih.gov/12761848/	https://pubmed.ncbi.nlm.nih.gov/23220102/	https://pubmed.ncbi.nlm.nih.gov/15329890/
Neuroectoderm	Neural_crest_PNS_neurons_L2	Parasympathetic_neurons	6274	Parasympathetic neurons	Chat,Vip,Nos1	https://pubmed.ncbi.nlm.nih.gov/24693483/	https://pubmed.ncbi.nlm.nih.gov/34571056/
Neuroectoderm	Neural_crest_PNS_neurons_L2	Retinal_ganglion_cells	1383	Retinal ganglion cells	Pou4f2,Rbpms2,Isl1,Pou6f2	https://pubmed.ncbi.nlm.nih.gov/25775587/	https://pubmed.ncbi.nlm.nih.gov/19737887/	https://pubmed.ncbi.nlm.nih.gov/33674582/
Neuroectoderm	Neural_crest_PNS_neurons_L2	Sympathetic_neurons	9025	Sympathetic neurons	Ascl1,Phox2b,Th,Dbh,Slc18a2	https://pubmed.ncbi.nlm.nih.gov/15033166/	https://pubmed.ncbi.nlm.nih.gov/24693483/	https://pubmed.ncbi.nlm.nih.gov/34571056/
Neuroectoderm	Neuroectoderm_and_glia_L2	Astrocytes	63357	Astrocytes	Pla2g7,Timp4,Slc6a11,Egfr	https://pubmed.ncbi.nlm.nih.gov/34321664/
Neuroectoderm	Neuroectoderm_and_glia_L2	Cerebellum_related_cells	3816	Cerebellum-related cells	Gdf10,Tnc,Pla2g7	https://pubmed.ncbi.nlm.nih.gov/34321664/
Neuroectoderm	Neuroectoderm_and_glia_L2	Floor_plate	5304	Floorplate and p3 domain	Foxa2,Shh,Ntn1,Phox2b,Nkx2-2	https://pubmed.ncbi.nlm.nih.gov/15738958/	https://pubmed.ncbi.nlm.nih.gov/12885554/
Neuroectoderm	Neuroectoderm_and_glia_L2	Forebrain	80454	Telencephalon	Emx1,Emx2,Pax8,Otx2,Pax6	https://pubmed.ncbi.nlm.nih.gov/9006071/	https://pubmed.ncbi.nlm.nih.gov/29124740/	https://pubmed.ncbi.nlm.nih.gov/9165114/
Neuroectoderm	Neuroectoderm_and_glia_L2	Hindbrain_and_spinal_cord	148699	Spinal cord/r7/r8	Hoxb4,Hoxd4,Hoxc6	https://pubmed.ncbi.nlm.nih.gov/24574009/	https://pubmed.ncbi.nlm.nih.gov/11754833/
Neuroectoderm	Neuroectoderm_and_glia_L2	Midbrain	79963	Midbrain	Otx2,Dmbx1,Pax2,Pax5	https://pubmed.ncbi.nlm.nih.gov/15201224/	https://pubmed.ncbi.nlm.nih.gov/12111214/	https://pubmed.ncbi.nlm.nih.gov/9159136/
Olfactory_sensory_neurons	Corticofugal_neurons_L2	Corticofugal_neurons	2120	Corticofugal neurons	Sox5,Bcl11b,Robo1,Srgap1	https://pubmed.ncbi.nlm.nih.gov/18215621/	https://pubmed.ncbi.nlm.nih.gov/21060114/
Olfactory_sensory_neurons	Olfactory_sensory_neurons_L2	Olfactory_sensory_neurons	22547	Olfactory sensory neurons	Fstl5,Dscaml1,Lhx2	https://pubmed.ncbi.nlm.nih.gov/26670777/	https://pubmed.ncbi.nlm.nih.gov/20882566/	https://pubmed.ncbi.nlm.nih.gov/15456728/
Oligodendrocytes	Committed_oligodendrocyte_precursors_L2	Committed_oligodendrocyte_precursors	634	Committed oligodendrocyte precursors	Bmp4,Neu4,Mag	https://pubmed.ncbi.nlm.nih.gov/27284195/	https://pubmed.ncbi.nlm.nih.gov/34321664/
Oligodendrocytes	Oligodendrocyte_progenitor_cells_L2	Oligodendrocyte_progenitor_cells	11140	Oligodendrocyte progenitor cells	Cspg4,Pdgfra	https://pubmed.ncbi.nlm.nih.gov/18849983/
White_blood_cells	B_cells_L2	B_cells	20385	B cells	Cd19	https://pubmed.ncbi.nlm.nih.gov/23210908/
White_blood_cells	T_cells_L2	Activated_T_cells	3206	Activated T cells	Cd69,Cd5	https://pubmed.ncbi.nlm.nih.gov/7804122/	https://pubmed.ncbi.nlm.nih.gov/11313384/
White_blood_cells	T_cells_L2	Natural_killer_cells	2639	Natural killer cells	Klrb1c,Ncr1,Klrk1	https://pubmed.ncbi.nlm.nih.gov/9619484/	https://pubmed.ncbi.nlm.nih.gov/26441997/	https://pubmed.ncbi.nlm.nih.gov/30224819/
White_blood_cells	T_cells_L2	Regulatory_T_cells	5594	Regulatory T cells	Il2ra,Foxp3	https://pubmed.ncbi.nlm.nih.gov/27595233/
White_blood_cells	T_cells_L2	T_cells	62718	T cells	Cd3e,Cd4,Cd8a	https://pubmed.ncbi.nlm.nih.gov/10993922/	https://pubmed.ncbi.nlm.nih.gov/25360000/
White_blood_cells	White_blood_cells_L2	Border_associated_macrophages	18228	Border-associated macrophages	Lyve1,F13a1,Msr1,Pf4,Mrc1	https://pubmed.ncbi.nlm.nih.gov/32259484/	https://pubmed.ncbi.nlm.nih.gov/32793817/	https://pubmed.ncbi.nlm.nih.gov/32573436/	https://pubmed.ncbi.nlm.nih.gov/31926295/
White_blood_cells	White_blood_cells_L2	Conventional_dendritic_cells	1757	Conventional dendritic cells	H2-Ab1,Itgax,Clec9a	https://pubmed.ncbi.nlm.nih.gov/28198365/	https://pubmed.ncbi.nlm.nih.gov/29713321/
White_blood_cells	White_blood_cells_L2	Granulocytes	2282	Granulocytes	Mcpt8,Hgf,Siglecf,Ccr3,Adgre1	https://pubmed.ncbi.nlm.nih.gov/27932459/	https://pubmed.ncbi.nlm.nih.gov/22904675/	https://pubmed.ncbi.nlm.nih.gov/19178537/	https://pubmed.ncbi.nlm.nih.gov/12496441/	https://pubmed.ncbi.nlm.nih.gov/17823986/
White_blood_cells	White_blood_cells_L2	Hematopoietic_stem_cells_Cd34	10964	Hematopoietic stem cells (Cd34+)	Cd34	https://pubmed.ncbi.nlm.nih.gov/10643145/
White_blood_cells	White_blood_cells_L2	Hematopoietic_stem_cells_Mpo	3197	Hematopoietic stem cells (Mpo+)	Mpo	https://pubmed.ncbi.nlm.nih.gov/7691248/
White_blood_cells	White_blood_cells_L2	Kupffer_cells	12797	Kupffer cells	Mafb,Adgre1,Cd5l	https://pubmed.ncbi.nlm.nih.gov/31582643/	https://pubmed.ncbi.nlm.nih.gov/30327653/	https://pubmed.ncbi.nlm.nih.gov/32483353/
White_blood_cells	White_blood_cells_L2	Mast_cells	1756	Mast cells	Ptprc,Kit,Cd200r3	https://pubmed.ncbi.nlm.nih.gov/25780004/	https://pubmed.ncbi.nlm.nih.gov/7682764/	https://pubmed.ncbi.nlm.nih.gov/17982101/
White_blood_cells	White_blood_cells_L2	Megakaryocytes	2911	Megakaryocytes	Pf4,Itgb3,Itga2b,Cd226	https://pubmed.ncbi.nlm.nih.gov/26256688/	https://pubmed.ncbi.nlm.nih.gov/26787735/	https://pubmed.ncbi.nlm.nih.gov/11934866/	https://pubmed.ncbi.nlm.nih.gov/30738249/
White_blood_cells	White_blood_cells_L2	Microglia	2517	Microglia	Sall1,Sall3,P2ry12,Tmem119	https://pubmed.ncbi.nlm.nih.gov/32259484/	https://pubmed.ncbi.nlm.nih.gov/31926295/
White_blood_cells	White_blood_cells_L2	Monocytes	8347	Monocytes	Ly6c2,Ccr2,Itgam,Adgre1,Sell	https://pubmed.ncbi.nlm.nih.gov/27765768/	https://pubmed.ncbi.nlm.nih.gov/17364026/	https://pubmed.ncbi.nlm.nih.gov/32548226/	https://pubmed.ncbi.nlm.nih.gov/28455709/	https://pubmed.ncbi.nlm.nih.gov/32899681/
White_blood_cells	White_blood_cells_L2	Monocytic_myeloid_derived_suppressor_cells	9354	Monocytic myeloid-derived suppressor cells	S100a8,S100a9,Ly6c2	https://pubmed.ncbi.nlm.nih.gov/33378668/	https://pubmed.ncbi.nlm.nih.gov/27381735/
White_blood_cells	White_blood_cells_L2	Osteoclasts	776	Osteoclasts	Mmp9,Ctsk,Mmp14	https://pubmed.ncbi.nlm.nih.gov/17084841/	https://pubmed.ncbi.nlm.nih.gov/23321671/	https://pubmed.ncbi.nlm.nih.gov/32024800/
White_blood_cells	White_blood_cells_L2	PMN_myeloid_derived_suppressor_cells	6360	PMN myeloid-derived suppressor cells	Ly6g,Mmp9,Il4ra,Itgam	https://pubmed.ncbi.nlm.nih.gov/27381735/	https://pubmed.ncbi.nlm.nih.gov/28844945/	https://pubmed.ncbi.nlm.nih.gov/22282665/

## Sheet: Table.S4
Supplementary Table 4. Cell-type annotations from scATAC-seq and scRNA-seq show high concordance.
Major cell cluster (sc-RNA-seq)	Cell type (sc-RNA-seq)	Sub cell type (sc-RNA-seq)	Celltype_L1 (sc-ATAC-seq)	Celltype_L2 (sc-ATAC-seq)	Celltype_L3 (sc-ATAC-seq)	Comments
Neuroectoderm_and_glia	Retinal pigment cells	NA	Missing	Missing	Missing	Rare cell type (~0.029% in sc-RNA-seq)
Neuroectoderm_and_glia	Eye field	NA	Neuroectoderm	Eye_L2	Eye_field	"one-to-one" match
Neuroectoderm_and_glia	Astrocytes	NA	Neuroectoderm	Neuroectoderm_and_glia_L2	Astrocytes	"one-to-one" match
Neuroectoderm_and_glia	Multiciliated ependymal cells	NA	Missing	Missing	Missing	Rare cell type (~0.091% in sc-RNA-seq)
Neuroectoderm_and_glia	Cerebellum-related cells	NA	Neuroectoderm	Neuroectoderm_and_glia_L2	Cerebellum_related_cells	"one-to-one" match
Neuroectoderm_and_glia	NMPs and spinal cord progenitors	NA	NMPs_and_spinal_cord_progenitors	NMPs_and_spinal_cord_progenitors_L2	NMPs_and_spinal_cord_progenitors	"one-to-one" match
Neuroectoderm_and_glia	Posterior roof plate	NA	Missing	Missing	Missing	Rare cell type (~0.10% in sc-RNA-seq)
Neuroectoderm_and_glia	Anterior roof plate	NA	Missing	Missing	Missing	Rare cell type (~0.14% in sc-RNA-seq)
Neuroectoderm_and_glia	Anterior floor plate	NA	Neuroectoderm	Neuroectoderm_and_glia_L2	Floor_plate	"multiple-to-one" match
Neuroectoderm_and_glia	Floorplate and p3 domain	NA	Neuroectoderm	Neuroectoderm_and_glia_L2	Floor_plate	"multiple-to-one" match
Neuroectoderm_and_glia	Dorsal telencephalon	NA	Neuroectoderm	Neuroectoderm_and_glia_L2	Forebrain	"multiple-to-one" match
Neuroectoderm_and_glia	Midbrain-hindbrain boundary	NA	Neuroectoderm	Neuroectoderm_and_glia_L2	Midbrain	"multiple-to-one" match
Neuroectoderm_and_glia	Midbrain	NA	Neuroectoderm	Neuroectoderm_and_glia_L2	Midbrain	"multiple-to-one" match
Neuroectoderm_and_glia	Telencephalon	NA	Neuroectoderm	Neuroectoderm_and_glia_L2	Forebrain	"multiple-to-one" match
Neuroectoderm_and_glia	Hypothalamus	NA	Neuroectoderm	Neuroectoderm_and_glia_L2	Forebrain	"multiple-to-one" match
Neuroectoderm_and_glia	Hypothalamus (Sim1+)	NA	Missing	Missing	Missing	Rare cell type (~0.12% in sc-RNA-seq)
Neuroectoderm_and_glia	Diencephalon	NA	Neuroectoderm	Neuroectoderm_and_glia_L2	Midbrain	"multiple-to-one" match
Neuroectoderm_and_glia	Hindbrain	NA	Neuroectoderm	Neuroectoderm_and_glia_L2	Hindbrain_and_spinal_cord	"multiple-to-one" match
Neuroectoderm_and_glia	Spinal cord/r7/r8	NA	Neuroectoderm	Neuroectoderm_and_glia_L2	Hindbrain_and_spinal_cord	"multiple-to-one" match
Intermediate_neuronal_progenitors	Intermediate neuronal progenitors	NA	Neuroectoderm	Intermediate_neuronal_progenitors_L2	Intermediate_neuronal_progenitors	"one-to-one" match
Intermediate_neuronal_progenitors	Cortical Interneurons (Prox1+)	NA	Neuroectoderm	Intermediate_neuronal_progenitors_L2	Cortical_interneurons_Prox1	"one-to-one" match
Intermediate_neuronal_progenitors	Deep-layer neurons	NA	Neuroectoderm	Intermediate_neuronal_progenitors_L2	Deep_layer_neurons	"one-to-one" match
Intermediate_neuronal_progenitors	Upper-layer neurons	NA	Neuroectoderm	Intermediate_neuronal_progenitors_L2	Upper_layer_neurons	"one-to-one" match
Intermediate_neuronal_progenitors	Subplate neurons	NA	Neuroectoderm	Intermediate_neuronal_progenitors_L2	Subplate_neurons	"one-to-one" match
Eye_and_other	Naive retinal progenitor cells	NA	Neuroectoderm	Eye_L2	Naive_retinal_progenitor_cells	"one-to-one" match
Eye_and_other	Retinal progenitor cells	NA	Neuroectoderm	Eye_L2	Retinal_progenitor_cells	"multiple-to-one" match
Eye_and_other	Bipolar precursor cells	NA	Neuroectoderm	Eye_L2	Retinal_progenitor_cells	"multiple-to-one" match
Eye_and_other	Ciliary margin cells	NA	Missing	Missing	Missing	Rare cell type (~0.0063% in sc-RNA-seq)
Eye_and_other	Photoreceptor precursor cells	NA	Neuroectoderm	Eye_L2	Photoreceptor_precursor_cells	"multiple-to-one" match
Eye_and_other	Cone precursor cells	NA	Neuroectoderm	Eye_L2	Photoreceptor_precursor_cells	"multiple-to-one" match
Eye_and_other	Rod precursor cells	NA	Neuroectoderm	Eye_L2	Photoreceptor_precursor_cells	"multiple-to-one" match
Eye_and_other	Cochlear hair cells	NA	Missing	Missing	Missing	Rare cell type (~0.0050% in sc-RNA-seq)
Eye_and_other	Pituitary gland cells	NA	Missing	Missing	Missing	Rare cell type (~0.043% in sc-RNA-seq)
Eye_and_other	Nonsensory cochlear epithelium	NA	Missing	Missing	Missing	Rare cell type (~0.00044% in sc-RNA-seq)
Eye_and_other	Pancreatic islets	NA	Epithelial_cells	Gut_epithelial_cells_L2	Pancreatic_islets	"one-to-one" match
Eye_and_other	Suprachiasmatic nucleus	NA	Missing	Missing	Missing	Rare cell type (~0.052% in sc-RNA-seq)
Eye_and_other	Pineal gland	NA	Missing	Missing	Missing	Rare cell type (~0.0047% in sc-RNA-seq)
Ependymal_cells	Ependymal cells	NA	Epithelial_cells	Lung_and_airway_L2	Ependymal_cells	"one-to-one" match
Ependymal_cells	Choroid plexus	NA	Epithelial_cells	Epithelial_cells_L2	Choroid_plexus	"one-to-one" match
Ependymal_cells	Ciliated nodal cells	NA	Missing	Missing	Missing	Mostly present before E10
CNS_neurons	Spinal cord motor neurons	NA	Neuroectoderm	Neural_crest_PNS_neurons_L2	Motor_neurons	"multiple-to-one" match
CNS_neurons	Cranial motor neurons	NA	Neuroectoderm	Neural_crest_PNS_neurons_L2	Motor_neurons	"multiple-to-one" match
CNS_neurons	Thalamic neuronal precursors	NA	Neuroectoderm	CNS_neurons_L2	Thalamic_neuronal_precursors	"one-to-one" match
CNS_neurons	Retinal ganglion cells	NA	Neuroectoderm	Neural_crest_PNS_neurons_L2	Retinal_ganglion_cells	"multiple-to-one" match
CNS_neurons	PV-containing retinal ganglion cells	NA	Neuroectoderm	Neural_crest_PNS_neurons_L2	Retinal_ganglion_cells	"multiple-to-one" match
CNS_neurons	Cajal-Retzius cells	NA	Neuroectoderm	CNS_neurons_L2	Cajal_Retzius_cells	"one-to-one" match
CNS_neurons	Cerebellar Purkinje cells	NA	Missing	Missing	Missing	Rare cell type (~0.23% in sc-RNA-seq)
CNS_neurons	Amacrine/Horizontal precursor cells	NA	Neuroectoderm	Eye_L2	Amacrine_Horizontal_precursor_cells	"multiple-to-one" match
CNS_neurons	Amacrine cells	NA	Neuroectoderm	Eye_L2	Amacrine_Horizontal_precursor_cells	"multiple-to-one" match
CNS_neurons	Horizontal cells	NA	Neuroectoderm	Eye_L2	Amacrine_Horizontal_precursor_cells	"multiple-to-one" match
CNS_neurons	Cholinergic amacrine cells	NA	Neuroectoderm	Eye_L2	Amacrine_Horizontal_precursor_cells	"multiple-to-one" match
CNS_neurons	GABAergic cortical interneurons	NA	Neuroectoderm	CNS_neurons_L2	GABAergic_cortical_interneurons	"one-to-one" match
CNS_neurons	Neural progenitor cells (Neurod1+)	NA	Neuroectoderm	CNS_neurons_L2	Neural_progenitor_cells	"multiple-to-one" match
CNS_neurons	Neural progenitor cells (Ror1+)	NA	Neuroectoderm	CNS_neurons_L2	Neural_progenitor_cells_Ror1	"one-to-one" match
CNS_neurons	Glutamatergic neurons	NA	Neuroectoderm	CNS_neurons_L2	Glutamatergic_and_GABAergic_neurons	"multiple-to-one" match
CNS_neurons	GABAergic neurons	NA	Neuroectoderm	CNS_neurons_L2	Glutamatergic_and_GABAergic_neurons	"multiple-to-one" match
CNS_neurons	Neurons (Slc17a8+)	NA	Missing	Missing	Missing	Rare cell type (~0.017% in sc-RNA-seq)
CNS_neurons	Spinal cord dorsal progenitors	NA	Neuroectoderm	CNS_neurons_L2	Neural_progenitor_cells	"multiple-to-one" match
CNS_neurons	Spinal cord ventral progenitors	NA	Neuroectoderm	CNS_neurons_L2	Neural_progenitor_cells	"multiple-to-one" match
Mesoderm	Mesodermal progenitors (Tbx6+)	NA	Missing	Missing	Missing	Mostly present before E10
Mesoderm	Chondrocytes (Atp1a2+)	NA	Mesoderm	Mesoderm_L2	Chondrocytes_Atp1a2	"multiple-to-one" match
Mesoderm	Chondrocytes (Otor+)	NA	Mesoderm	Mesoderm_L2	Chondrocytes_Atp1a2	"multiple-to-one" match
Mesoderm	Early chondrocytes	NA	Mesoderm	Mesoderm_L2	Early_chondrocytes	"one-to-one" match
Mesoderm	Pre-osteoblasts (Sp7+)	NA	Mesoderm	Mesoderm_L2	Pre_osteoblasts	"one-to-one" match
Mesoderm	Dermomyotome	NA	Missing	Missing	Missing	Mostly present before E10
Mesoderm	Limb mesenchyme progenitors	NA	Mesoderm	Mesoderm_L2	Limb_mesenchyme_progenitors	"one-to-one" match
Mesoderm	Dermatome	NA	Mesoderm	Mesoderm_L2	Dermatome	"one-to-one" match
Mesoderm	Fibroblasts	NA	Mesoderm	Mesoderm_L2	Fibroblasts	"one-to-one" match
Mesoderm	Lateral plate and intermediate mesoderm	Airway smooth muscle cells	Mesoderm	Lateral_plate_and_intermediate_mesoderm_L2	Airway_smooth_muscle_cells	"one-to-one" match
Mesoderm	Lateral plate and intermediate mesoderm	Allantois	Mesoderm	Lateral_plate_and_intermediate_mesoderm_L2	Allantois_and_extraembryonic_mesoderm	"multiple-to-one" match
Mesoderm	Lateral plate and intermediate mesoderm	Extraembryonic mesoderm	Mesoderm	Lateral_plate_and_intermediate_mesoderm_L2	Allantois_and_extraembryonic_mesoderm	"multiple-to-one" match
Mesoderm	Lateral plate and intermediate mesoderm	Gastrointestinal smooth muscle cells	Mesoderm	Lateral_plate_and_intermediate_mesoderm_L2	Gastrointestinal_smooth_muscle_cells	"one-to-one" match
Mesoderm	Lateral plate and intermediate mesoderm	Gut mesenchyme	Mesoderm	Lateral_plate_and_intermediate_mesoderm_L2	Gut_mesenchyme	"one-to-one" match
Mesoderm	Lateral plate and intermediate mesoderm	Hepatic mesenchyme	Mesoderm	Lateral_plate_and_intermediate_mesoderm_L2	Hepatic_mesenchyme	"one-to-one" match
Mesoderm	Lateral plate and intermediate mesoderm	Lung mesenchyme	Mesoderm	Lateral_plate_and_intermediate_mesoderm_L2	Lung_mesenchyme	"one-to-one" match
Mesoderm	Lateral plate and intermediate mesoderm	Meninges	Mesoderm	Lateral_plate_and_intermediate_mesoderm_L2	Meninges	"one-to-one" match
Mesoderm	Lateral plate and intermediate mesoderm	Mesothelial cells	Mesoderm	Lateral_plate_and_intermediate_mesoderm_L2	Mesothelial_cells	"one-to-one" match
Mesoderm	Lateral plate and intermediate mesoderm	Proepicardium	Mesoderm	Lateral_plate_and_intermediate_mesoderm_L2	Proepicardium	"one-to-one" match
Mesoderm	Lateral plate and intermediate mesoderm	Renal stromal cells	Mesoderm	Lateral_plate_and_intermediate_mesoderm_L2	Renal_stromal_cells	"one-to-one" match
Mesoderm	Lateral plate and intermediate mesoderm	Splanchnic mesoderm	Mesoderm	Lateral_plate_and_intermediate_mesoderm_L2	Splanchnic_and_somatic_mesoderm	"multiple-to-one" match
Mesoderm	Lateral plate and intermediate mesoderm	Somatic mesoderm	Mesoderm	Lateral_plate_and_intermediate_mesoderm_L2	Splanchnic_and_somatic_mesoderm	"multiple-to-one" match
Mesoderm	Lateral plate and intermediate mesoderm	Vascular smooth muscle cells	Mesoderm	Lateral_plate_and_intermediate_mesoderm_L2	Vascular_smooth_muscle_cells	"multiple-to-one" match
Mesoderm	Lateral plate and intermediate mesoderm	Vascular smooth muscle cells (Pparg+)	Mesoderm	Lateral_plate_and_intermediate_mesoderm_L2	Vascular_smooth_muscle_cells	"multiple-to-one" match
Mesoderm	Facial mesenchyme	NA	Mesoderm	Mesoderm_L2	Sclerotome_and_facial_mesenchyme	"multiple-to-one" match
Mesoderm	Sclerotome	NA	Mesoderm	Mesoderm_L2	Sclerotome_and_facial_mesenchyme	"multiple-to-one" match
Definitive_erythroid	Definitive early erythroblasts (CD36-)	NA	Erythroid_cells	Definitive_erythroid_L2	Definitive_early_erythroblasts	"one-to-one" match
Definitive_erythroid	Definitive erythroblasts (CD36+)	NA	Erythroid_cells	Definitive_erythroid_L2	Definitive_erythroblasts_Cd36	"one-to-one" match
Missing	Missing	NA	Erythroid_cells	Erythroid_niche_cells_L2	Erythroid_niche_cells	Missing in sc-RNA-seq
Epithelial_cells	Posterior intermediate mesoderm	NA	Epithelial_cells	Kidney_L2	Intermediate_mesoderm	"multiple-to-one" match
Epithelial_cells	Anterior intermediate mesoderm	NA	Epithelial_cells	Kidney_L2	Intermediate_mesoderm	"multiple-to-one" match
Epithelial_cells	Ureteric bud	NA	Epithelial_cells	Kidney_L2	Ureteric_bud	"one-to-one" match
Missing	Missing	NA	Epithelial_cells	Kidney_L2	Ureteric_bud_stalk_cells	Missing in sc-RNA-seq
Epithelial_cells	Collecting duct intercalated cells	NA	Epithelial_cells	Kidney_L2	Collecting_duct_cells	"multiple-to-one" match
Epithelial_cells	Collecting duct principal cells	NA	Epithelial_cells	Kidney_L2	Collecting_duct_cells	"multiple-to-one" match
Epithelial_cells	Metanephric mesenchyme	NA	Epithelial_cells	Kidney_L2	Metanephric_mesenchyme	"one-to-one" match
Epithelial_cells	Nephron progenitors	NA	Epithelial_cells	Kidney_L2	Nephron_progenitors	"one-to-one" match
Epithelial_cells	Podocytes	NA	Epithelial_cells	Kidney_L2	Podocytes	"one-to-one" match
Epithelial_cells	Proximal tubule cells	NA	Epithelial_cells	Kidney_L2	Proximal_tubule_cells	"one-to-one" match
Epithelial_cells	Ascending loop of Henle	NA	Epithelial_cells	Kidney_L2	Loop_of_Henle_and_distal_convoluted_tubule	"multiple-to-one" match
Epithelial_cells	Distal convoluted tubule	NA	Epithelial_cells	Kidney_L2	Loop_of_Henle_and_distal_convoluted_tubule	"multiple-to-one" match
Epithelial_cells	Connecting tubule	NA	Epithelial_cells	Kidney_L2	Loop_of_Henle_and_distal_convoluted_tubule	"multiple-to-one" match
Epithelial_cells	Lens epithelial cells	NA	Neuroectoderm	Eye_L2	Lens_epithelial_cells	"one-to-one" match
Epithelial_cells	Notochord	NA	Missing	Missing	Missing	Mostly present before E10
Epithelial_cells	Otic epithelial cells	NA	Epithelial_cells	Epithelial_cells_L2	Otic_epithelial_cells	"one-to-one" match
Epithelial_cells	Olfactory epithelial cells	NA	Epithelial_cells	Epithelial_cells_L2	Olfactory_epithelial_cells	"one-to-one" match
Epithelial_cells	Olfactory bulb cells	NA	Epithelial_cells	Epithelial_cells_L2	Olfactory_bulb_cells	"one-to-one" match
Epithelial_cells	Pancreatic acinar cells	NA	Epithelial_cells	Gut_epithelial_cells_L2	Pancreatic_acinar_cells	"one-to-one" match
Epithelial_cells	Foregut epithelial cells	NA	Epithelial_cells	Gut_epithelial_cells_L2	Foregut_epithelial_cells	"one-to-one" match
Epithelial_cells	Gut	NA	Epithelial_cells	Gut_epithelial_cells_L2	Early_gut_cells	"one-to-one" match
Epithelial_cells	Primordial germ cells	NA	Missing	Missing	Missing	Rare cell type (~0.014% in sc-RNA-seq)
Epithelial_cells	Amniotic ectoderm	NA	Missing	Missing	Missing	Rare cell type (~0.10% in sc-RNA-seq)
Epithelial_cells	Thyroid gland cells	NA	Epithelial_cells	Lung_and_airway_L2	Thyroid_gland_cells	"one-to-one" match
Epithelial_cells	Thymic epithelial cells	NA	Epithelial_cells	Epithelial_cells_L2	Thymic_epithelial_cells	"one-to-one" match
Epithelial_cells	Apical ectodermal ridge	NA	Missing	Missing	Missing	Mostly present before E10
Epithelial_cells	Dental epithelial cells	NA	Epithelial_cells	Epithelial_cells_L2	Dental_epithelial_cells	"one-to-one" match
Epithelial_cells	Branchial arch epithelium	NA	Epithelial_cells	Epithelial_cells_L2	Branchial_arch_epithelium	"one-to-one" match
Epithelial_cells	Placodal area	NA	Epithelial_cells	Epithelial_cells_L2	Placodal_area	"one-to-one" match
Epithelial_cells	Pre-epidermal keratinocytes	NA	Epithelial_cells	Epithelial_cells_L2	Pre_epidermal_keratinocytes	"one-to-one" match
Epithelial_cells	Basal keratinocytes	NA	Epithelial_cells	Epithelial_cells_L2	Basal_keratinocytes	"one-to-one" match
Epithelial_cells	Granular keratinocytes	NA	Epithelial_cells	Epithelial_cells_L2	Granular_keratinocytes	"one-to-one" match
Epithelial_cells	Corneal epithelial cells	NA	Missing	Missing	Missing	Rare cell type (~0.0094% in sc-RNA-seq)
Epithelial_cells	Parathyroid epithelial cells	NA	Missing	Missing	Missing	Rare cell type (~0.0037% in sc-RNA-seq)
Epithelial_cells	Conjunctival goblet cells	NA	Epithelial_cells	Epithelial_cells_L2	Conjunctival_goblet_cells	"one-to-one" match
Epithelial_cells	Bladder urothelial cells	NA	Epithelial_cells	Epithelial_cells_L2	Bladder_urothelial_cells	"one-to-one" match
Epithelial_cells	Pituitary/Pineal gland progenitors	NA	Missing	Missing	Missing	Rare cell type (~0.024% in sc-RNA-seq)
Epithelial_cells	Tooth junctional epithelium	NA	Epithelial_cells	Epithelial_cells_L2	Tooth_junctional_epithelium	"one-to-one" match
Epithelial_cells	Olfactory pit cells	NA	Missing	Missing	Missing	Rare cell type (~0.018% in sc-RNA-seq)
Epithelial_cells	Biliary epithelial cells	NA	Epithelial_cells	Gut_epithelial_cells_L2	Biliary_epithelial_cells	"one-to-one" match
Endothelium	Endothelium	NA	Endothelium	Endothelium_L2	Early_endothelial_cells	"one-to-one" match
Endothelium	Hematoendothelial progenitors	NA	Missing	Missing	Missing	Mostly present before E10
Endothelium	Brain capillary endothelial cells	NA	Endothelium	Brain_capillary_endothelial_cells_L2	Brain_capillary_endothelial_cells	"one-to-one" match
Endothelium	Brain pericytes	NA	Missing	Missing	Missing	Rare cell type (~0.031% in sc-RNA-seq)
Endothelium	Arterial endothelial cells	NA	Endothelium	Endothelium_L2	Arterial_endothelial_cells	"one-to-one" match
Endothelium	Glomerular endothelial cells	NA	Endothelium	Glomerular_endothelial_cells_L2	Glomerular_endothelial_cells	"one-to-one" match
Endothelium	Lymphatic vessel endothelial cells	NA	Endothelium	Lymphatic_vessel_endothelial_cells_L2	Lymphatic_vessel_endothelial_cells	"one-to-one" match
Endothelium	Liver sinusoidal endothelial cells	NA	Endothelium	Liver_sinusoidal_endothelial_cells_L2	Liver_sinusoidal_endothelial_cells	"one-to-one" match
Endothelium	Endocardial cells	NA	Endothelium	Endocardial_cells_L2	Endocardial_cells	"one-to-one" match
Endothelium	Venous and capillary endothelial cells	NA	Endothelium	Endothelium_L2	Venous_and_capillary_endothelial_cells	"one-to-one" match
Endothelium	Microvascular endothelial cells	NA	Endothelium	Endothelium_L2	Microvascular_endothelial_cells	"one-to-one" match
Endothelium	Pericytes	NA	Endothelium	Endothelium_L2	Pericytes	"one-to-one" match
Muscle_cells	Muscle progenitor cells	NA	Muscle_cells	Skeletal_muscle_cells_L2	Muscle_progenitor_cells	"one-to-one" match
Muscle_cells	Muscle progenitor cells (Prdm1+)	NA	Muscle_cells	Skeletal_muscle_cells_L2	Muscle_progenitor_cells_Prdm1	"one-to-one" match
Muscle_cells	Myotubes	NA	Muscle_cells	Skeletal_muscle_cells_L2	Myotubes	"one-to-one" match
Muscle_cells	Myoblasts	NA	Muscle_cells	Skeletal_muscle_cells_L2	Myoblasts	"one-to-one" match
Muscle_cells	Myofibroblasts	NA	Muscle_cells	Skeletal_muscle_cells_L2	Myofibroblasts	"one-to-one" match
Hepatocytes	Hepatocytes	NA	Hepatocytes	Hepatocytes_L2	Hepatocytes	"one-to-one" match
White_blood_cells	Osteoclasts	NA	White_blood_cells	White_blood_cells_L2	Osteoclasts	"one-to-one" match
White_blood_cells	Kupffer cells	NA	White_blood_cells	White_blood_cells_L2	Kupffer_cells	"one-to-one" match
White_blood_cells	Border-associated macrophages	NA	White_blood_cells	White_blood_cells_L2	Border_associated_macrophages	"multiple-to-one" match
White_blood_cells	Border-associated macrophages (Ms4a8a+)	NA	White_blood_cells	White_blood_cells_L2	Border_associated_macrophages	"multiple-to-one" match
White_blood_cells	Border-associated macrophages (Cd74+)	NA	White_blood_cells	White_blood_cells_L2	Border_associated_macrophages	"multiple-to-one" match
White_blood_cells	Microglia	NA	White_blood_cells	White_blood_cells_L2	Microglia	"one-to-one" match
White_blood_cells	Adipose tissue macrophages	NA	Missing	Missing	Missing	Rare cell type (~0.036% in sc-RNA-seq)
White_blood_cells	Hematopoietic stem cells (Cd34+)	NA	White_blood_cells	White_blood_cells_L2	Hematopoietic_stem_cells_Cd34	"one-to-one" match
White_blood_cells	Hematopoietic stem cells (Mpo+)	NA	White_blood_cells	White_blood_cells_L2	Hematopoietic_stem_cells_Mpo	"one-to-one" match
White_blood_cells	Monocytic myeloid-derived suppressor cells	NA	White_blood_cells	White_blood_cells_L2	Monocytic_myeloid_derived_suppressor_cells	"one-to-one" match
White_blood_cells	PMN myeloid-derived suppressor cells	NA	White_blood_cells	White_blood_cells_L2	PMN_myeloid_derived_suppressor_cells	"one-to-one" match
White_blood_cells	Monocytes	NA	White_blood_cells	White_blood_cells_L2	Monocytes	"one-to-one" match
White_blood_cells	Conventional dendritic cells	NA	White_blood_cells	White_blood_cells_L2	Conventional_dendritic_cells	"one-to-one" match
White_blood_cells	Plasmacytoid dendritic cells	NA	Missing	Missing	Missing	Rare cell type (~0.0096% in sc-RNA-seq)
White_blood_cells	Granulocytes	NA	White_blood_cells	White_blood_cells_L2	Granulocytes	"one-to-one" match
Neural_crest_PNS_glia	Olfactory ensheathing cells	NA	Neural_crest_PNS_glia	Olfactory_ensheathing_cells_L2	Olfactory_ensheathing_cells	"one-to-one" match
Neural_crest_PNS_glia	Melanocyte cells	NA	Neural_crest_PNS_glia	Melanocyte_cells_L2	Melanocyte_cells	"one-to-one" match
Neural_crest_PNS_glia	Satellite glial cells	NA	Neural_crest_PNS_glia	Neural_crest_PNS_glia_L2	Satellite_glial_cells	"one-to-one" match
Neural_crest_PNS_glia	Neural crest (PNS glia)	NA	Neural_crest_PNS_glia	Neural_crest_PNS_glia_L2	Early_PNS_glia	"one-to-one" match
Neural_crest_PNS_glia	Myelinating Schwann cells	NA	Neural_crest_PNS_glia	Neural_crest_PNS_glia_L2	Myelinating_Schwann_cells	"one-to-one" match
Neural_crest_PNS_glia	Myelinating Schwann cells (Tgfb2+)	NA	Neural_crest_PNS_glia	Neural_crest_PNS_glia_L2	Myelinating_Schwann_cells_Tgfb2	"one-to-one" match
Adipocytes	Adipocyte progenitor cells	NA	Adipocytes	Adipocyte_cells_L2	Adipocyte_cells	"multiple-to-one" match
Adipocytes	Brown adipocyte cells	NA	Adipocytes	Adipocyte_cells_L2	Adipocyte_cells	"multiple-to-one" match
Adipocytes	Adipocyte cells (Cyp2e1+)	NA	Adipocytes	Adipocyte_cells_Cyp2e1_L2	Adipocyte_cells_Cyp2e1	"one-to-one" match
Primitive_erythroid	Primitive erythroid cells	NA	Erythroid_cells	Primitive_erythroid_L2	Primitive_erythroid	"one-to-one" match
Neural_crest_PNS_neurons	Neural crest (PNS neurons)	NA	Neuroectoderm	Neural_crest_PNS_neurons_L2	Early_PNS_neurons	"one-to-one" match
Neural_crest_PNS_neurons	Otic sensory neurons	NA	Neuroectoderm	Neural_crest_PNS_neurons_L2	Otic_sensory_neurons	"one-to-one" match
Neural_crest_PNS_neurons	Dorsal root ganglion neurons	NA	Neuroectoderm	Neural_crest_PNS_neurons_L2	Dorsal_root_ganglion_neurons	"one-to-one" match
Neural_crest_PNS_neurons	Sympathetic neurons	NA	Neuroectoderm	Neural_crest_PNS_neurons_L2	Sympathetic_neurons	"one-to-one" match
Neural_crest_PNS_neurons	Parasympathetic neurons	NA	Neuroectoderm	Neural_crest_PNS_neurons_L2	Parasympathetic_neurons	"one-to-one" match
Neural_crest_PNS_neurons	Enteric neurons	NA	Missing	Missing	Missing	Rare cell type (~0.041% in sc-RNA-seq)
T_cells	T cells	NA	White_blood_cells	T_cells_L2	T_cells	"one-to-one" match
T_cells	Regulatory T cells	NA	White_blood_cells	T_cells_L2	Regulatory_T_cells	"one-to-one" match
T_cells	Natural killer cells	NA	White_blood_cells	T_cells_L2	Natural_killer_cells	"one-to-one" match
T_cells	Activated T cells	NA	White_blood_cells	T_cells_L2	Activated_T_cells	"one-to-one" match
Lung_and_airway	Lung progenitor cells	NA	Epithelial_cells	Lung_and_airway_L2	Lung_progenitor_cells	"one-to-one" match
Lung_and_airway	Airway club cells	NA	Epithelial_cells	Lung_and_airway_L2	Airway_club_and_goblet_cells	"multiple-to-one" match
Lung_and_airway	Airway goblet cells	NA	Epithelial_cells	Lung_and_airway_L2	Airway_club_and_goblet_cells	"multiple-to-one" match
Lung_and_airway	Alveolar Type 1 cells	NA	Epithelial_cells	Lung_and_airway_L2	Alveolar_Type_1_cells	"one-to-one" match
Lung_and_airway	Alveolar Type 2 cells	NA	Epithelial_cells	Lung_and_airway_L2	Alveolar_Type_2_cells	"one-to-one" match
Lung_and_airway	Lung cells (Eln+)	NA	Epithelial_cells	Lung_and_airway_L2	Lung_cells_Eln	"one-to-one" match
Intestine	Midgut/Hindgut epithelial cells	NA	Epithelial_cells	Gut_epithelial_cells_L2	Midgut_Hindgut_epithelial_cells	"one-to-one" match
Intestine	Extraembryonic visceral endoderm	NA	Missing	Missing	Missing	Mostly present before E10
Intestine	Intestinal goblet cells	NA	Epithelial_cells	Gut_epithelial_cells_L2	Intestinal_goblet_cells	"one-to-one" match
Intestine	Intestinal enteroendocrine cells	NA	Missing	Missing	Missing	Rare cell type (~0.0046% in sc-RNA-seq)
B_cells	B cells	NA	White_blood_cells	B_cells_L2	B_cells	"multiple-to-one" match
B_cells	B cell progenitors	NA	White_blood_cells	B_cells_L2	B_cells	"multiple-to-one" match
Olfactory_sensory_neurons	Olfactory sensory neurons	NA	Olfactory_sensory_neurons	Olfactory_sensory_neurons_L2	Olfactory_sensory_neurons	"one-to-one" match
Olfactory_sensory_neurons	Corticofugal neurons	NA	Olfactory_sensory_neurons	Corticofugal_neurons_L2	Corticofugal_neurons	"one-to-one" match
Cardiomyocytes	First heart field	NA	Muscle_cells	Cardiomyocytes_L2	Heart_field	"one-to-one" match
Cardiomyocytes	Second heart field	NA	Missing	Missing	Missing	Mostly present before E10
Cardiomyocytes	Ventricular cardiomyocytes	NA	Muscle_cells	Cardiomyocytes_L2	Ventricular_cardiomyocytes	"one-to-one" match
Cardiomyocytes	Atrial cardiomyocytes	NA	Muscle_cells	Cardiomyocytes_L2	Atrial_cardiomyocytes	"one-to-one" match
Oligodendrocytes	Oligodendrocyte progenitor cells	NA	Oligodendrocytes	Oligodendrocyte_progenitor_cells_L2	Oligodendrocyte_progenitor_cells	"one-to-one" match
Oligodendrocytes	Committed oligodendrocyte precursors	NA	Oligodendrocytes	Committed_oligodendrocyte_precursors_L2	Committed_oligodendrocyte_precursors	"one-to-one" match
Mast_cells	Mast cells	NA	White_blood_cells	White_blood_cells_L2	Mast_cells	"multiple-to-one" match
Mast_cells	Mast cells (P2rx7+)	NA	White_blood_cells	White_blood_cells_L2	Mast_cells	"multiple-to-one" match
Megakaryocytes	Megakaryocytes	NA	White_blood_cells	White_blood_cells_L2	Megakaryocytes	"one-to-one" match
Testis_and_adrenal	Adrenocortical cells	NA	Missing	Missing	Missing	Rare cell type (~0.026% in sc-RNA-seq)
Testis_and_adrenal	Leydig cells	NA	Missing	Missing	Missing	Rare cell type (~0.0025% in sc-RNA-seq)

## Sheet: Table.S5
Supplementary Table 5. Genes showing significant differences in gene level accessibility scores between erythroid niche cells and primitive erythroid cells (p < 0.01).
Gene ID	Gene short name	Avg log2FC	Adjusted p-value	Category
ENSMUSG00000056222	Spock1	-2.58598	4.5628e-47	High_in_Primitive_erythroid
ENSMUSG00000042453	Reln	-2.26265	5.12852e-41	High_in_Primitive_erythroid
ENSMUSG00000093803	Ppp2r3d	2.04353	2.88513e-37	High_in_Erythroid_niche_cells
ENSMUSG00000059326	Csf2ra	3.88977	6.08148e-36	High_in_Erythroid_niche_cells
ENSMUSG00000055609	Hba-x	-4.86808	7.93035e-30	High_in_Primitive_erythroid
ENSMUSG00000052187	Hbb-y	-3.43694	6.51462e-29	High_in_Primitive_erythroid
ENSMUSG00000031543	Ank1	-1.51996	5.2441e-28	High_in_Primitive_erythroid
ENSMUSG00000022494	Shisa9	-2.41672	1.47036e-26	High_in_Primitive_erythroid
ENSMUSG00000002083	Bbc3	2.13859	5.92464e-23	High_in_Erythroid_niche_cells
ENSMUSG00000052534	Pbx1	-1.39158	4.46105e-22	High_in_Primitive_erythroid
ENSMUSG00000028360	Slc44a5	-2.43128	9.97442e-22	High_in_Primitive_erythroid
ENSMUSG00000050272	Dscam	-1.63169	2.9873e-21	High_in_Primitive_erythroid
ENSMUSG00000052544	St6galnac3	-1.2635	4.22288e-21	High_in_Primitive_erythroid
ENSMUSG00000035472	Slc25a21	-1.86267	4.20533e-20	High_in_Primitive_erythroid
ENSMUSG00000107169	Gm43796	1.92962	1.89554e-19	High_in_Erythroid_niche_cells
ENSMUSG00000024121	Atp6v0c	2.05486	2.02649e-19	High_in_Erythroid_niche_cells
ENSMUSG00000023827	Agpat4	-1.39389	7.30189e-19	High_in_Primitive_erythroid
ENSMUSG00000045038	Prkce	-1.57877	1.18539e-18	High_in_Primitive_erythroid
ENSMUSG00000029711	Epo	1.41705	2.35705e-18	High_in_Erythroid_niche_cells
ENSMUSG00000045095	Magi1	-1.66141	1.04453e-17	High_in_Primitive_erythroid
ENSMUSG00000031447	Lamp1	1.95303	1.95327e-17	High_in_Erythroid_niche_cells
ENSMUSG00000007817	Zmiz1	-1.58044	2.2188e-17	High_in_Primitive_erythroid
ENSMUSG00000034265	Zdhhc14	-1.72472	3.04635e-17	High_in_Primitive_erythroid
ENSMUSG00000061436	Hipk2	-1.4501	1.01732e-16	High_in_Primitive_erythroid
ENSMUSG00000026958	Dpp7	3.08349	2.1541e-16	High_in_Erythroid_niche_cells
ENSMUSG00000023915	Tnfrsf21	-2.31308	2.51442e-16	High_in_Primitive_erythroid
ENSMUSG00000033467	Crlf2	2.55952	4.77411e-16	High_in_Erythroid_niche_cells
ENSMUSG00000029925	Tbxas1	-1.31161	6.25482e-16	High_in_Primitive_erythroid
ENSMUSG00000024985	Tcf7l2	-1.55661	7.09004e-16	High_in_Primitive_erythroid
ENSMUSG00000026970	Rbms1	-2.3875	7.28532e-16	High_in_Primitive_erythroid
ENSMUSG00000050965	Prkca	-1.45067	1.17823e-15	High_in_Primitive_erythroid
ENSMUSG00000023868	Pde10a	-1.31755	1.95925e-15	High_in_Primitive_erythroid
ENSMUSG00000029713	Gnb2	2.16267	2.05637e-15	High_in_Erythroid_niche_cells
ENSMUSG00000002983	Relb	1.84993	4.69212e-15	High_in_Erythroid_niche_cells
ENSMUSG00000069729	Arid1b	-1.23609	1.32672e-14	High_in_Primitive_erythroid
ENSMUSG00000061751	Kalrn	-1.38499	1.93499e-14	High_in_Primitive_erythroid
ENSMUSG00000036820	Amdhd2	2.06133	2.01558e-14	High_in_Erythroid_niche_cells
ENSMUSG00000061143	Maml3	-1.51138	2.26112e-14	High_in_Primitive_erythroid
ENSMUSG00000037685	Atp8a1	-1.46453	2.54082e-14	High_in_Primitive_erythroid
ENSMUSG00000064247	Plcxd1	3.134	2.8344e-14	High_in_Erythroid_niche_cells
ENSMUSG00000001419	Mef2d	1.49442	3.09411e-14	High_in_Erythroid_niche_cells
ENSMUSG00000026837	Col5a1	-2.06201	6.01819e-14	High_in_Primitive_erythroid
ENSMUSG00000031822	Gse1	-0.823695	1.16518e-13	High_in_Primitive_erythroid
ENSMUSG00000024335	Brd2	1.29138	1.30737e-13	High_in_Erythroid_niche_cells
ENSMUSG00000033769	Exoc6b	-1.64475	2.41545e-13	High_in_Primitive_erythroid
ENSMUSG00000042572	Ube2q1	2.62115	5.41695e-13	High_in_Erythroid_niche_cells
ENSMUSG00000035342	Lzts2	1.83371	7.36751e-13	High_in_Erythroid_niche_cells
ENSMUSG00000053617	Sh3pxd2a	-1.72891	1.06045e-12	High_in_Primitive_erythroid
ENSMUSG00000074505	Fat3	-1.4922	1.11811e-12	High_in_Primitive_erythroid
ENSMUSG00000021061	Sptb	-1.18898	1.14073e-12	High_in_Primitive_erythroid
ENSMUSG00000024104	Fam21	1.78731	1.3959e-12	High_in_Erythroid_niche_cells
ENSMUSG00000039166	Akap7	-1.4944	2.0534e-12	High_in_Primitive_erythroid
ENSMUSG00000032178	Ilf3	1.25579	3.23539e-12	High_in_Erythroid_niche_cells
ENSMUSG00000020182	Ddc	-1.39202	3.35689e-12	High_in_Primitive_erythroid
ENSMUSG00000022329	Stk3	-1.40445	3.77143e-12	High_in_Primitive_erythroid
ENSMUSG00000001435	Col18a1	-2.22392	6.40017e-12	High_in_Primitive_erythroid
ENSMUSG00000014602	Kif1a	-2.64188	6.76415e-12	High_in_Primitive_erythroid
ENSMUSG00000022462	Slc38a2	1.58361	7.67114e-12	High_in_Erythroid_niche_cells
ENSMUSG00000074794	Arrdc3	1.32546	8.61354e-12	High_in_Erythroid_niche_cells
ENSMUSG00000049690	Nckap5	-1.32799	1.21208e-11	High_in_Primitive_erythroid
ENSMUSG00000046876	Atxn1	-1.33024	1.97505e-11	High_in_Primitive_erythroid
ENSMUSG00000033721	Vav3	-1.81164	2.13814e-11	High_in_Primitive_erythroid
ENSMUSG00000032656	2025-03-03	-1.21467	2.41367e-11	High_in_Primitive_erythroid
ENSMUSG00000038515	Grtp1	1.75082	2.47986e-11	High_in_Erythroid_niche_cells
ENSMUSG00000047843	Bri3	1.37433	2.54889e-11	High_in_Erythroid_niche_cells
ENSMUSG00000021745	Ptprg	-1.47791	2.82526e-11	High_in_Primitive_erythroid
ENSMUSG00000048807	Slc35e4	1.80511	3.06604e-11	High_in_Erythroid_niche_cells
ENSMUSG00000021221	Dpf3	-1.56961	9.3499e-11	High_in_Primitive_erythroid
ENSMUSG00000006289	Osgep	1.71568	1.13352e-10	High_in_Erythroid_niche_cells
ENSMUSG00000020431	Adcy1	-1.95017	1.46271e-10	High_in_Primitive_erythroid
ENSMUSG00000010066	Cacna2d2	-1.63728	1.49331e-10	High_in_Primitive_erythroid
ENSMUSG00000018654	Ikzf1	-1.3287	1.75692e-10	High_in_Primitive_erythroid
ENSMUSG00000021991	Cacna2d3	-1.51859	2.95342e-10	High_in_Primitive_erythroid
ENSMUSG00000038740	Mvb12b	-1.46631	3.14408e-10	High_in_Primitive_erythroid
ENSMUSG00000057098	Ebf1	-1.80072	5.82578e-10	High_in_Primitive_erythroid
ENSMUSG00000020289	Nprl3	-1.19887	6.84974e-10	High_in_Primitive_erythroid
ENSMUSG00000021338	Carmil1	-1.47789	6.91009e-10	High_in_Primitive_erythroid
ENSMUSG00000032380	Dapk2	-1.78938	1.03827e-09	High_in_Primitive_erythroid
ENSMUSG00000044033	Ccdc141	-1.91714	1.15486e-09	High_in_Primitive_erythroid
ENSMUSG00000051864	Tbc1d22a	-1.42076	1.25521e-09	High_in_Primitive_erythroid
ENSMUSG00000035960	Apex1	1.72957	1.34823e-09	High_in_Erythroid_niche_cells
ENSMUSG00000024867	Pip5k1b	-1.11489	1.65423e-09	High_in_Primitive_erythroid
ENSMUSG00000020176	Grb10	-1.69577	1.83001e-09	High_in_Primitive_erythroid
ENSMUSG00000032207	Lipc	-1.5687	2.69742e-09	High_in_Primitive_erythroid
ENSMUSG00000035953	Tmem55b	1.24404	2.92485e-09	High_in_Erythroid_niche_cells
ENSMUSG00000049676	Catsperg1	2.50266	3.70944e-09	High_in_Erythroid_niche_cells
ENSMUSG00000037646	Vps13b	-1.44641	3.80314e-09	High_in_Primitive_erythroid
ENSMUSG00000078621	Hbb-bh2	-2.26424	3.90851e-09	High_in_Primitive_erythroid
ENSMUSG00000050796	B3galt6	1.66166	4.64182e-09	High_in_Erythroid_niche_cells
ENSMUSG00000020520	Galnt10	-1.26291	5.04123e-09	High_in_Primitive_erythroid
ENSMUSG00000029761	Cald1	-2.17472	5.47766e-09	High_in_Primitive_erythroid
ENSMUSG00000017831	Rab5a	1.41556	5.48488e-09	High_in_Erythroid_niche_cells
ENSMUSG00000028849	Map7d1	1.63534	5.56804e-09	High_in_Erythroid_niche_cells
ENSMUSG00000023826	Park2	-0.987256	5.95928e-09	High_in_Primitive_erythroid
ENSMUSG00000031075	Ano1	-1.35956	7.28214e-09	High_in_Primitive_erythroid
ENSMUSG00000029076	Sdf4	1.62963	8.0923e-09	High_in_Erythroid_niche_cells
ENSMUSG00000043789	Vwce	-2.20564	8.18411e-09	High_in_Primitive_erythroid
ENSMUSG00000020190	Mknk2	1.42257	1.1129e-08	High_in_Erythroid_niche_cells
ENSMUSG00000042622	Maff	1.40058	1.13739e-08	High_in_Erythroid_niche_cells
ENSMUSG00000040557	Wbscr27	1.66451	1.14273e-08	High_in_Erythroid_niche_cells
ENSMUSG00000041556	Fbxo2	1.55677	1.22692e-08	High_in_Erythroid_niche_cells
ENSMUSG00000075327	Zbtb2	1.29993	1.24892e-08	High_in_Erythroid_niche_cells
ENSMUSG00000044072	Eml6	-1.61969	1.3582e-08	High_in_Primitive_erythroid
ENSMUSG00000026726	Cubn	-1.54052	1.47932e-08	High_in_Primitive_erythroid
ENSMUSG00000020888	Dvl2	1.69606	1.53882e-08	High_in_Erythroid_niche_cells
ENSMUSG00000021313	Ryr2	-1.31335	1.75222e-08	High_in_Primitive_erythroid
ENSMUSG00000006191	Cdkal1	-1.30714	1.96172e-08	High_in_Primitive_erythroid
ENSMUSG00000033434	Gtpbp6	1.54036	2.21735e-08	High_in_Erythroid_niche_cells
ENSMUSG00000028995	Fam126a	-1.31573	2.38346e-08	High_in_Primitive_erythroid
ENSMUSG00000034248	Slc25a37	-2.26829	2.65309e-08	High_in_Primitive_erythroid
ENSMUSG00000066877	Nck2	-1.91956	4.7821e-08	High_in_Primitive_erythroid
ENSMUSG00000074269	Rec114	-2.00518	4.89738e-08	High_in_Primitive_erythroid
ENSMUSG00000024053	Emilin2	-1.68954	5.67634e-08	High_in_Primitive_erythroid
ENSMUSG00000029009	Mthfr	1.03112	5.68832e-08	High_in_Erythroid_niche_cells
ENSMUSG00000051000	Fam160a1	-1.9713	5.97139e-08	High_in_Primitive_erythroid
ENSMUSG00000037266	Rsrp1	1.4945	5.97196e-08	High_in_Erythroid_niche_cells
ENSMUSG00000022265	Ank	-1.4649	5.98778e-08	High_in_Primitive_erythroid
ENSMUSG00000047246	Hist1h2be	-1.97675	6.25282e-08	High_in_Primitive_erythroid
ENSMUSG00000034201	Gas2l1	1.72422	6.56151e-08	High_in_Erythroid_niche_cells
ENSMUSG00000037410	Tbc1d2b	-1.28805	7.44704e-08	High_in_Primitive_erythroid
ENSMUSG00000032020	Ubash3b	-1.33805	8.30971e-08	High_in_Primitive_erythroid
ENSMUSG00000025408	Ddit3	1.11209	8.95105e-08	High_in_Erythroid_niche_cells
ENSMUSG00000024429	Gnl1	1.48211	9.35584e-08	High_in_Erythroid_niche_cells
ENSMUSG00000038500	Prr3	1.52941	9.53938e-08	High_in_Erythroid_niche_cells
ENSMUSG00000020078	Vps26a	1.50843	9.79823e-08	High_in_Erythroid_niche_cells
ENSMUSG00000041235	Chd7	-1.65796	1.02607e-07	High_in_Primitive_erythroid
ENSMUSG00000025409	Mbd6	1.20787	1.09133e-07	High_in_Erythroid_niche_cells
ENSMUSG00000041203	2310036O22Rik	1.45117	1.09698e-07	High_in_Erythroid_niche_cells
ENSMUSG00000052456	Asna1	1.49932	1.26137e-07	High_in_Erythroid_niche_cells
ENSMUSG00000040502	2025-03-09	2.31972	1.38225e-07	High_in_Erythroid_niche_cells
ENSMUSG00000004567	Mcoln1	1.80831	1.38409e-07	High_in_Erythroid_niche_cells
ENSMUSG00000000282	Mnt	0.870567	1.3893e-07	High_in_Erythroid_niche_cells
ENSMUSG00000051695	Pcbp1	1.77574	1.53023e-07	High_in_Erythroid_niche_cells
ENSMUSG00000051839	Gypa	-1.97872	2.07315e-07	High_in_Primitive_erythroid
ENSMUSG00000029763	Exoc4	-1.02458	2.36796e-07	High_in_Primitive_erythroid
ENSMUSG00000052293	Taf9	2.0362	2.37385e-07	High_in_Erythroid_niche_cells
ENSMUSG00000027942	4933434E20Rik	1.23489	2.60868e-07	High_in_Erythroid_niche_cells
ENSMUSG00000030122	Ptms	2.34269	2.77403e-07	High_in_Erythroid_niche_cells
ENSMUSG00000038859	Baiap2l1	1.59253	2.77429e-07	High_in_Erythroid_niche_cells
ENSMUSG00000073063	Hbq1b	-1.82285	3.18498e-07	High_in_Primitive_erythroid
ENSMUSG00000020390	Ube2b	1.41615	3.19954e-07	High_in_Erythroid_niche_cells
ENSMUSG00000078941	Ak6	1.80102	3.48734e-07	High_in_Erythroid_niche_cells
ENSMUSG00000027035	Cers6	-1.94681	3.4957e-07	High_in_Primitive_erythroid
ENSMUSG00000041731	Pgm5	-2.21713	3.73452e-07	High_in_Primitive_erythroid
ENSMUSG00000040904	Gm21988	1.21652	4.42907e-07	High_in_Erythroid_niche_cells
ENSMUSG00000078570	1110065P20Rik	2.02983	5.47758e-07	High_in_Erythroid_niche_cells
ENSMUSG00000029016	Clcn6	1.04498	6.2975e-07	High_in_Erythroid_niche_cells
ENSMUSG00000049526	Tmem202	2.64255	6.31472e-07	High_in_Erythroid_niche_cells
ENSMUSG00000062991	Nrg1	-1.14455	6.34322e-07	High_in_Primitive_erythroid
ENSMUSG00000029470	P2rx4	2.18839	6.79922e-07	High_in_Erythroid_niche_cells
ENSMUSG00000039615	Stub1	1.53091	7.43134e-07	High_in_Erythroid_niche_cells
ENSMUSG00000038267	Slc22a23	-1.08968	8.25263e-07	High_in_Primitive_erythroid
ENSMUSG00000021676	Iqgap2	-1.06698	8.63735e-07	High_in_Primitive_erythroid
ENSMUSG00000023266	Frs3	1.67308	1.02499e-06	High_in_Erythroid_niche_cells
ENSMUSG00000049577	Zfpm1	-0.81402	1.12451e-06	High_in_Primitive_erythroid
ENSMUSG00000109850	Rnf170	1.17675	1.19383e-06	High_in_Erythroid_niche_cells
ENSMUSG00000026956	Uap1l1	2.67717	1.19946e-06	High_in_Erythroid_niche_cells
ENSMUSG00000020700	Map3k3	1.32613	1.21591e-06	High_in_Erythroid_niche_cells
ENSMUSG00000029001	Fbxo44	1.47389	1.23174e-06	High_in_Erythroid_niche_cells
ENSMUSG00000041112	Elmo1	-1.37891	1.25116e-06	High_in_Primitive_erythroid
ENSMUSG00000055053	Nfic	1.83891	1.29072e-06	High_in_Erythroid_niche_cells
ENSMUSG00000028889	Yrdc	1.82473	1.34378e-06	High_in_Erythroid_niche_cells
ENSMUSG00000027871	Hsd3b1	-2.40818	1.37777e-06	High_in_Primitive_erythroid
ENSMUSG00000064210	Ano6	-1.35121	1.40868e-06	High_in_Primitive_erythroid
ENSMUSG00000029516	Cit	-1.72983	1.41309e-06	High_in_Primitive_erythroid
ENSMUSG00000027227	Sord	1.6664	1.43191e-06	High_in_Erythroid_niche_cells
ENSMUSG00000079444	Gm21981	1.69981	1.49759e-06	High_in_Erythroid_niche_cells
ENSMUSG00000029765	Plxna4	-1.26288	1.70621e-06	High_in_Primitive_erythroid
ENSMUSG00000026864	Hspa5	1.32829	1.80959e-06	High_in_Erythroid_niche_cells
ENSMUSG00000063524	Eno1	1.20319	1.81312e-06	High_in_Erythroid_niche_cells
ENSMUSG00000039809	Gabbr2	-1.18473	2.61818e-06	High_in_Primitive_erythroid
ENSMUSG00000021420	Fars2	-0.982125	2.64694e-06	High_in_Primitive_erythroid
ENSMUSG00000001962	Fam50a	2.35429	2.68396e-06	High_in_Erythroid_niche_cells
ENSMUSG00000093806	Asmt	2.6289	2.92495e-06	High_in_Erythroid_niche_cells
ENSMUSG00000052217	Hbb-bh1	-1.90661	2.98713e-06	High_in_Primitive_erythroid
ENSMUSG00000060743	H3f3a	1.06799	3.40332e-06	High_in_Erythroid_niche_cells
ENSMUSG00000046110	Serinc4	1.04875	3.44371e-06	High_in_Erythroid_niche_cells
ENSMUSG00000021782	Dlg5	-1.20962	3.56826e-06	High_in_Primitive_erythroid
ENSMUSG00000008348	Ubc	1.50637	3.64619e-06	High_in_Erythroid_niche_cells
ENSMUSG00000064168	Hist1h2bh	-2.37914	3.71366e-06	High_in_Primitive_erythroid
ENSMUSG00000053469	Tg	-1.38782	3.71405e-06	High_in_Primitive_erythroid
ENSMUSG00000026872	Zeb2	-1.07178	4.14646e-06	High_in_Primitive_erythroid
ENSMUSG00000040681	Hmgn1	1.88073	4.19359e-06	High_in_Erythroid_niche_cells
ENSMUSG00000100210	Hist1h3f	-2.41042	4.56249e-06	High_in_Primitive_erythroid
ENSMUSG00000092329	Gm20388	-0.317582	4.60929e-06	High_in_Primitive_erythroid
ENSMUSG00000033502	Cdc14a	-1.4	4.913e-06	High_in_Primitive_erythroid
ENSMUSG00000022361	Zhx1	1.37793	5.16685e-06	High_in_Erythroid_niche_cells
ENSMUSG00000094870	Zfp131	1.44268	5.56949e-06	High_in_Erythroid_niche_cells
ENSMUSG00000026688	Mgst3	-1.17367	5.88332e-06	High_in_Primitive_erythroid
ENSMUSG00000066415	Msl2	1.10394	6.442e-06	High_in_Erythroid_niche_cells
ENSMUSG00000030983	Bccip	1.3517	7.00859e-06	High_in_Erythroid_niche_cells
ENSMUSG00000063796	Slc22a8	-2.71002	7.13286e-06	High_in_Primitive_erythroid
ENSMUSG00000042520	Ubap2l	1.15085	7.28155e-06	High_in_Erythroid_niche_cells
ENSMUSG00000072612	Gm10382	1.58028	7.29808e-06	High_in_Erythroid_niche_cells
ENSMUSG00000028743	Akr7a5	1.47078	7.46361e-06	High_in_Erythroid_niche_cells
ENSMUSG00000039630	Hnrnpu	1.18233	7.96428e-06	High_in_Erythroid_niche_cells
ENSMUSG00000040447	Spns2	-1.52602	8.15048e-06	High_in_Primitive_erythroid
ENSMUSG00000003131	Pafah1b2	1.19747	8.923e-06	High_in_Erythroid_niche_cells
ENSMUSG00000021939	Ctsb	1.10349	9.20862e-06	High_in_Erythroid_niche_cells
ENSMUSG00000007891	Ctsd	1.18481	9.81752e-06	High_in_Erythroid_niche_cells
ENSMUSG00000021477	Ctsl	2.30647	1.07979e-05	High_in_Erythroid_niche_cells
ENSMUSG00000026727	Rsu1	-1.35724	1.08454e-05	High_in_Primitive_erythroid
ENSMUSG00000070733	Fryl	-1.21	1.11147e-05	High_in_Primitive_erythroid
ENSMUSG00000031584	Gsr	-2.08716	1.14052e-05	High_in_Primitive_erythroid
ENSMUSG00000027075	Slc43a1	-1.86215	1.14231e-05	High_in_Primitive_erythroid
ENSMUSG00000016756	Cmah	-2.17977	1.16133e-05	High_in_Primitive_erythroid
ENSMUSG00000026821	Ralgds	1.0351	1.2159e-05	High_in_Erythroid_niche_cells
ENSMUSG00000103906	Tigd5	1.28733	1.21906e-05	High_in_Erythroid_niche_cells
ENSMUSG00000036356	Csgalnact1	-1.23938	1.22625e-05	High_in_Primitive_erythroid
ENSMUSG00000026288	Inpp5d	-1.21551	1.25783e-05	High_in_Primitive_erythroid
ENSMUSG00000005107	Slc2a9	-1.06441	1.33241e-05	High_in_Primitive_erythroid
ENSMUSG00000040414	Slc25a28	1.17528	1.42707e-05	High_in_Erythroid_niche_cells
ENSMUSG00000026142	Rhbdd1	-1.17791	1.47706e-05	High_in_Primitive_erythroid
ENSMUSG00000018965	Ywhah	1.18361	1.53087e-05	High_in_Erythroid_niche_cells
ENSMUSG00000003873	Bax	1.5117	1.55224e-05	High_in_Erythroid_niche_cells
ENSMUSG00000032633	Flcn	1.54509	1.59166e-05	High_in_Erythroid_niche_cells
ENSMUSG00000005566	Trim28	0.972396	1.61462e-05	High_in_Erythroid_niche_cells
ENSMUSG00000038725	Pkhd1l1	-1.37975	1.66049e-05	High_in_Primitive_erythroid
ENSMUSG00000031119	Gpc4	-1.60265	1.66956e-05	High_in_Primitive_erythroid
ENSMUSG00000096969	4930535I16Rik	1.87536	1.88648e-05	High_in_Erythroid_niche_cells
ENSMUSG00000020886	Dlg4	1.39346	1.8969e-05	High_in_Erythroid_niche_cells
ENSMUSG00000053950	Adnp2	1.33085	1.91362e-05	High_in_Erythroid_niche_cells
ENSMUSG00000033256	Shf	1.50152	2.11225e-05	High_in_Erythroid_niche_cells
ENSMUSG00000022372	Sla	-1.68234	2.12872e-05	High_in_Primitive_erythroid
ENSMUSG00000048445	Ccdc57	-1.76286	2.2921e-05	High_in_Primitive_erythroid
ENSMUSG00000051627	Hist1h1e	-2.26844	2.3523e-05	High_in_Primitive_erythroid
ENSMUSG00000039914	Coq10a	1.67421	2.41757e-05	High_in_Erythroid_niche_cells
ENSMUSG00000044024	Rell2	1.70283	2.55854e-05	High_in_Erythroid_niche_cells
ENSMUSG00000022507	1810013L24Rik	0.836401	2.73706e-05	High_in_Erythroid_niche_cells
ENSMUSG00000078451	Ppil6	1.89926	2.9784e-05	High_in_Erythroid_niche_cells
ENSMUSG00000027763	Mbnl1	-1.06666	2.98517e-05	High_in_Primitive_erythroid
ENSMUSG00000022362	Gm29394	1.1967	3.04218e-05	High_in_Erythroid_niche_cells
ENSMUSG00000049339	Fam134a	1.21482	3.20586e-05	High_in_Erythroid_niche_cells
ENSMUSG00000018199	Trove2	1.25146	3.29238e-05	High_in_Erythroid_niche_cells
ENSMUSG00000023348	Trip6	2.73487	3.43069e-05	High_in_Erythroid_niche_cells
ENSMUSG00000078185	Chml	1.21887	3.60483e-05	High_in_Erythroid_niche_cells
ENSMUSG00000109941	Exosc6	1.5012	3.61524e-05	High_in_Erythroid_niche_cells
ENSMUSG00000059288	Cdyl	-1.26841	3.66244e-05	High_in_Primitive_erythroid
ENSMUSG00000074884	Serf2	0.98514	3.67495e-05	High_in_Erythroid_niche_cells
ENSMUSG00000038806	Sde2	0.986702	3.81356e-05	High_in_Erythroid_niche_cells
ENSMUSG00000021025	Nfkbia	1.86629	4.03156e-05	High_in_Erythroid_niche_cells
ENSMUSG00000021219	Rgs6	-1.06843	4.03705e-05	High_in_Primitive_erythroid
ENSMUSG00000054079	Utp18	1.1769	4.20123e-05	High_in_Erythroid_niche_cells
ENSMUSG00000038451	Spsb2	1.62445	4.385e-05	High_in_Erythroid_niche_cells
ENSMUSG00000068523	Gng5	1.33395	4.45581e-05	High_in_Erythroid_niche_cells
ENSMUSG00000004894	Hapln2	3.18974	4.67945e-05	High_in_Erythroid_niche_cells
ENSMUSG00000075028	Prdm11	-0.966906	4.79736e-05	High_in_Primitive_erythroid
ENSMUSG00000015943	Bola1	-1.9251	5.15293e-05	High_in_Primitive_erythroid
ENSMUSG00000013878	Rnf170	1.3513	5.35997e-05	High_in_Erythroid_niche_cells
ENSMUSG00000066392	Nrxn3	-0.833538	6.20449e-05	High_in_Primitive_erythroid
ENSMUSG00000056569	Mpz	2.05347	6.21758e-05	High_in_Erythroid_niche_cells
ENSMUSG00000029328	Hnrnpdl	0.91002	6.32838e-05	High_in_Erythroid_niche_cells
ENSMUSG00000035284	Vps13c	-1.18721	6.46722e-05	High_in_Primitive_erythroid
ENSMUSG00000033713	Foxn3	-1.20051	6.60805e-05	High_in_Primitive_erythroid
ENSMUSG00000044647	Csrnp3	-1.55208	6.67924e-05	High_in_Primitive_erythroid
ENSMUSG00000019822	Smpd2	1.95368	6.77152e-05	High_in_Erythroid_niche_cells
ENSMUSG00000053768	Chchd3	-1.06309	6.9355e-05	High_in_Primitive_erythroid
ENSMUSG00000060639	Hist1h4i	-1.72105	7.08171e-05	High_in_Primitive_erythroid
ENSMUSG00000020831	0610010K14Rik	1.10994	7.20485e-05	High_in_Erythroid_niche_cells
ENSMUSG00000052363	Zdhhc19	-1.14074	7.24825e-05	High_in_Primitive_erythroid
ENSMUSG00000025025	Mxi1	0.742628	7.33578e-05	High_in_Erythroid_niche_cells
ENSMUSG00000030741	Spns1	1.72245	7.38545e-05	High_in_Erythroid_niche_cells
ENSMUSG00000005413	Hmox1	2.28605	7.39577e-05	High_in_Erythroid_niche_cells
ENSMUSG00000026525	Opn3	1.14271	7.41298e-05	High_in_Erythroid_niche_cells
ENSMUSG00000069670	Nkain2	-1.17348	7.53775e-05	High_in_Primitive_erythroid
ENSMUSG00000028538	St3gal3	-1.46598	8.07761e-05	High_in_Primitive_erythroid
ENSMUSG00000028646	Rragc	1.00934	8.38133e-05	High_in_Erythroid_niche_cells
ENSMUSG00000021301	Hecw1	-1.44718	8.92459e-05	High_in_Primitive_erythroid
ENSMUSG00000024238	Zeb1	-2.24518	8.95465e-05	High_in_Primitive_erythroid
ENSMUSG00000039568	Ubald1	1.01668	9.16541e-05	High_in_Erythroid_niche_cells
ENSMUSG00000021270	Hsp90aa1	1.12069	9.72343e-05	High_in_Erythroid_niche_cells
ENSMUSG00000042688	Mapk6	1.20016	9.79247e-05	High_in_Erythroid_niche_cells
ENSMUSG00000052852	Reep1	-2.25449	0.00010173	High_in_Primitive_erythroid
ENSMUSG00000036615	Rfxap	1.555	0.0001041	High_in_Erythroid_niche_cells
ENSMUSG00000025232	Hexa	2.17063	0.0001092	High_in_Erythroid_niche_cells
ENSMUSG00000032423	Syncrip	1.03441	0.000110933	High_in_Erythroid_niche_cells
ENSMUSG00000037138	Aff3	-1.42671	0.000122007	High_in_Primitive_erythroid
ENSMUSG00000034602	Mon2	1.18925	0.000125012	High_in_Erythroid_niche_cells
ENSMUSG00000024423	Impact	1.36896	0.00012597	High_in_Erythroid_niche_cells
ENSMUSG00000034744	Nagk	1.73337	0.000126316	High_in_Erythroid_niche_cells
ENSMUSG00000032515	Csrnp1	1.5152	0.000126877	High_in_Erythroid_niche_cells
ENSMUSG00000028617	Lrrc42	1.20676	0.000130647	High_in_Erythroid_niche_cells
ENSMUSG00000020137	Thap2	1.17811	0.000136634	High_in_Erythroid_niche_cells
ENSMUSG00000021699	Pde4d	-0.678279	0.000146475	High_in_Primitive_erythroid
ENSMUSG00000024236	Svil	-0.932608	0.000147501	High_in_Primitive_erythroid
ENSMUSG00000001763	Tspan33	-0.974983	0.000148603	High_in_Primitive_erythroid
ENSMUSG00000053411	Cbx7	1.09876	0.000152466	High_in_Erythroid_niche_cells
ENSMUSG00000049562	Ap5b1	1.23446	0.000153723	High_in_Erythroid_niche_cells
ENSMUSG00000040838	Gm11639	-1.38399	0.000156277	High_in_Primitive_erythroid
ENSMUSG00000017760	Ctsa	1.63511	0.000157161	High_in_Erythroid_niche_cells
ENSMUSG00000022021	Diaph3	-1.1486	0.000164743	High_in_Primitive_erythroid
ENSMUSG00000038822	Hace1	-1.41835	0.000170989	High_in_Primitive_erythroid
ENSMUSG00000066406	Akap13	-1.18509	0.000173023	High_in_Primitive_erythroid
ENSMUSG00000035864	Syt1	-1.10068	0.000173709	High_in_Primitive_erythroid
ENSMUSG00000039873	Neurl2	1.60831	0.000174938	High_in_Erythroid_niche_cells
ENSMUSG00000039834	Zfp335	1.12276	0.000175079	High_in_Erythroid_niche_cells
ENSMUSG00000063172	Hspb11	1.05291	0.000176655	High_in_Erythroid_niche_cells
ENSMUSG00000030120	Mlf2	1.41482	0.000178799	High_in_Erythroid_niche_cells
ENSMUSG00000024122	Pdpk1	0.964737	0.000182997	High_in_Erythroid_niche_cells
ENSMUSG00000028978	Nos3	1.64542	0.000193331	High_in_Erythroid_niche_cells
ENSMUSG00000033420	Antxr1	-1.40395	0.000193563	High_in_Primitive_erythroid
ENSMUSG00000040451	Sgms1	-0.981953	0.000195302	High_in_Primitive_erythroid
ENSMUSG00000035840	Lysmd3	1.18319	0.000195453	High_in_Erythroid_niche_cells
ENSMUSG00000060126	Tpt1	1.11502	0.000199484	High_in_Erythroid_niche_cells
ENSMUSG00000046634	Pkd1l1	-1.41363	0.000201035	High_in_Primitive_erythroid
ENSMUSG00000028820	Sfpq	1.16384	0.000201797	High_in_Erythroid_niche_cells
ENSMUSG00000020423	Btg2	1.1773	0.00020468	High_in_Erythroid_niche_cells
ENSMUSG00000026851	BC005624	1.2973	0.000209111	High_in_Erythroid_niche_cells
ENSMUSG00000035585	Tsen34	1.1904	0.000217916	High_in_Erythroid_niche_cells
ENSMUSG00000093989	Rnasek	1.85577	0.000222773	High_in_Erythroid_niche_cells
ENSMUSG00000061533	Cep128	-1.16442	0.000227191	High_in_Primitive_erythroid
ENSMUSG00000024750	Zfand5	0.885745	0.000229177	High_in_Erythroid_niche_cells
ENSMUSG00000025209	Twnk	1.81803	0.000229617	High_in_Erythroid_niche_cells
ENSMUSG00000029063	Nadk	1.1562	0.000233999	High_in_Erythroid_niche_cells
ENSMUSG00000030894	Tpp1	2.39151	0.000244973	High_in_Erythroid_niche_cells
ENSMUSG00000029101	Rgs12	-1.2988	0.000251629	High_in_Primitive_erythroid
ENSMUSG00000020949	Fkbp3	1.31192	0.000253721	High_in_Erythroid_niche_cells
ENSMUSG00000006818	Sod2	1.21434	0.000254873	High_in_Erythroid_niche_cells
ENSMUSG00000010097	Nxf1	1.39944	0.000256663	High_in_Erythroid_niche_cells
ENSMUSG00000044229	Nxpe4	-0.958636	0.000264901	High_in_Primitive_erythroid
ENSMUSG00000042650	Alkbh5	1.12925	0.000289122	High_in_Erythroid_niche_cells
ENSMUSG00000041716	Gm20604	1.06765	0.000292423	High_in_Erythroid_niche_cells
ENSMUSG00000037126	Psd	1.69584	0.00029939	High_in_Erythroid_niche_cells
ENSMUSG00000031913	Vps4a	1.26338	0.00030111	High_in_Erythroid_niche_cells
ENSMUSG00000005611	Mrvi1	-1.63094	0.000308347	High_in_Primitive_erythroid
ENSMUSG00000022426	Josd1	1.26897	0.000314422	High_in_Erythroid_niche_cells
ENSMUSG00000047215	Rpl9	2.13623	0.000327361	High_in_Erythroid_niche_cells
ENSMUSG00000039697	Ncoa7	-1.01439	0.000331123	High_in_Primitive_erythroid
ENSMUSG00000069300	Hist1h2bj	-1.88324	0.000332337	High_in_Primitive_erythroid
ENSMUSG00000028582	Cc2d1b	1.74841	0.000335448	High_in_Erythroid_niche_cells
ENSMUSG00000030265	Kras	1.36656	0.000335612	High_in_Erythroid_niche_cells
ENSMUSG00000011752	Pgam1	1.77747	0.000336478	High_in_Erythroid_niche_cells
ENSMUSG00000021549	Rasa1	1.14275	0.000344709	High_in_Erythroid_niche_cells
ENSMUSG00000024076	Vit	-1.30296	0.000367169	High_in_Primitive_erythroid
ENSMUSG00000054766	Set	1.1912	0.000384128	High_in_Erythroid_niche_cells
ENSMUSG00000031266	Gla	1.62586	0.000384825	High_in_Erythroid_niche_cells
ENSMUSG00000097221	1810049J17Rik	2.06253	0.000392472	High_in_Erythroid_niche_cells
ENSMUSG00000028647	Mycbp	1.27074	0.00039365	High_in_Erythroid_niche_cells
ENSMUSG00000025451	Paip1	1.29307	0.000396699	High_in_Erythroid_niche_cells
ENSMUSG00000036613	Tssc1	-1.03992	0.000397749	High_in_Primitive_erythroid
ENSMUSG00000028744	Pqlc2	1.27463	0.000428353	High_in_Erythroid_niche_cells
ENSMUSG00000025041	Nt5c2	-1.20795	0.00045069	High_in_Primitive_erythroid
ENSMUSG00000021103	Mnat1	-1.62321	0.000458614	High_in_Primitive_erythroid
ENSMUSG00000060579	Fhit	-0.84515	0.000463912	High_in_Primitive_erythroid
ENSMUSG00000025726	Slc28a1	-1.46502	0.000476176	High_in_Primitive_erythroid
ENSMUSG00000034762	Glis1	-1.3253	0.000476411	High_in_Primitive_erythroid
ENSMUSG00000024824	Rad9a	1.41969	0.000479518	High_in_Erythroid_niche_cells
ENSMUSG00000038894	Irs2	0.864632	0.000498441	High_in_Erythroid_niche_cells
ENSMUSG00000030000	Add2	-0.931575	0.000500437	High_in_Primitive_erythroid
ENSMUSG00000018189	Uchl5	1.13828	0.000505484	High_in_Erythroid_niche_cells
ENSMUSG00000041453	Rpl21	1.45551	0.000506726	High_in_Erythroid_niche_cells
ENSMUSG00000053519	Kcnip1	-1.05697	0.000534368	High_in_Primitive_erythroid
ENSMUSG00000022793	B4galt4	-1.73404	0.00053926	High_in_Primitive_erythroid
ENSMUSG00000035399	Oser1	1.12564	0.000568246	High_in_Erythroid_niche_cells
ENSMUSG00000028082	Sh3d19	-1.80774	0.000576352	High_in_Primitive_erythroid
ENSMUSG00000039515	Ptpa	1.20159	0.000593	High_in_Erythroid_niche_cells
ENSMUSG00000107872	Gm44511	1.05812	0.000603926	High_in_Erythroid_niche_cells
ENSMUSG00000027806	Tsc22d2	0.969692	0.000603958	High_in_Erythroid_niche_cells
ENSMUSG00000037253	Mex3c	1.02943	0.000609226	High_in_Erythroid_niche_cells
ENSMUSG00000020063	Sirt1	1.06398	0.000611365	High_in_Erythroid_niche_cells
ENSMUSG00000005360	Slc1a3	-1.82832	0.000613994	High_in_Primitive_erythroid
ENSMUSG00000034707	Gns	1.36516	0.000621918	High_in_Erythroid_niche_cells
ENSMUSG00000039230	Tbcd	-1.12271	0.000650978	High_in_Primitive_erythroid
ENSMUSG00000090266	Mettl23	0.92902	0.000656622	High_in_Erythroid_niche_cells
ENSMUSG00000036285	Noa1	1.39498	0.000664376	High_in_Erythroid_niche_cells
ENSMUSG00000092124	B930094E09Rik	2.58325	0.00067024	High_in_Erythroid_niche_cells
ENSMUSG00000049606	Zfp644	-1.58134	0.000683634	High_in_Primitive_erythroid
ENSMUSG00000039488	Cntn5	-1.04271	0.000684697	High_in_Primitive_erythroid
ENSMUSG00000024697	Gna14	-1.51028	0.000708588	High_in_Primitive_erythroid
ENSMUSG00000054945	Gm9958	1.80628	0.000712901	High_in_Erythroid_niche_cells
ENSMUSG00000038542	Pcid2	1.07012	0.000807428	High_in_Erythroid_niche_cells
ENSMUSG00000047921	Trappc9	-0.994517	0.000853996	High_in_Primitive_erythroid
ENSMUSG00000019843	Fyn	-1.41686	0.00086072	High_in_Primitive_erythroid
ENSMUSG00000063410	Stk24	-1.01646	0.000876717	High_in_Primitive_erythroid
ENSMUSG00000037894	H2afz	0.902617	0.000879056	High_in_Erythroid_niche_cells
ENSMUSG00000020894	Vamp2	1.82707	0.000886796	High_in_Erythroid_niche_cells
ENSMUSG00000030275	Etnk1	1.04827	0.000953094	High_in_Erythroid_niche_cells
ENSMUSG00000025208	Mrpl43	1.79209	0.000978593	High_in_Erythroid_niche_cells
ENSMUSG00000020781	Tsen54	1.09956	0.00101814	High_in_Erythroid_niche_cells
ENSMUSG00000026532	Spta1	-1.47267	0.00101881	High_in_Primitive_erythroid
ENSMUSG00000049401	Ogfr	1.58055	0.00104112	High_in_Erythroid_niche_cells
ENSMUSG00000035329	Fbxo33	1.01225	0.00106958	High_in_Erythroid_niche_cells
ENSMUSG00000022982	Sod1	1.05579	0.00112107	High_in_Erythroid_niche_cells
ENSMUSG00000063659	Zbtb18	0.85885	0.00112439	High_in_Erythroid_niche_cells
ENSMUSG00000025509	Pnpla2	1.42079	0.00116023	High_in_Erythroid_niche_cells
ENSMUSG00000032827	Ppp1r9a	-1.2442	0.00116514	High_in_Primitive_erythroid
ENSMUSG00000034175	Rhbdd3	0.73445	0.00128367	High_in_Erythroid_niche_cells
ENSMUSG00000021775	Nr1d2	1.04147	0.00133988	High_in_Erythroid_niche_cells
ENSMUSG00000028278	Rragd	0.991936	0.00142043	High_in_Erythroid_niche_cells
ENSMUSG00000059474	Mbtd1	0.973026	0.0014235	High_in_Erythroid_niche_cells
ENSMUSG00000059022	Kcp	1.32236	0.00145772	High_in_Erythroid_niche_cells
ENSMUSG00000021710	Nln	1.2148	0.00146828	High_in_Erythroid_niche_cells
ENSMUSG00000020319	Wdpcp	-1.48777	0.00148054	High_in_Primitive_erythroid
ENSMUSG00000064068	Mtx1	1.34636	0.00152506	High_in_Erythroid_niche_cells
ENSMUSG00000021264	Yy1	0.961652	0.00153884	High_in_Erythroid_niche_cells
ENSMUSG00000038489	Polr2l	1.9977	0.0015409	High_in_Erythroid_niche_cells
ENSMUSG00000035596	Mboat7	1.02672	0.00154967	High_in_Erythroid_niche_cells
ENSMUSG00000040054	Baz2a	0.742421	0.00159973	High_in_Erythroid_niche_cells
ENSMUSG00000040234	Tm7sf3	0.825235	0.00162649	High_in_Erythroid_niche_cells
ENSMUSG00000022887	Masp1	-2.89835	0.00166289	High_in_Primitive_erythroid
ENSMUSG00000026853	Crat	1.20878	0.00167786	High_in_Erythroid_niche_cells
ENSMUSG00000069895	Atxn1l	1.45349	0.00178399	High_in_Erythroid_niche_cells
ENSMUSG00000006586	Runx1t1	-1.04266	0.00183611	High_in_Primitive_erythroid
ENSMUSG00000030922	Lyrm1	1.10539	0.00190485	High_in_Erythroid_niche_cells
ENSMUSG00000023932	Cdc5l	1.27119	0.00191352	High_in_Erythroid_niche_cells
ENSMUSG00000031714	Gab1	-1.30864	0.00192598	High_in_Primitive_erythroid
ENSMUSG00000028274	Rngtt	-0.997282	0.00198093	High_in_Primitive_erythroid
ENSMUSG00000024454	Hdac3	1.26541	0.00201189	High_in_Erythroid_niche_cells
ENSMUSG00000063458	1700112E06Rik	-0.746608	0.00203233	High_in_Primitive_erythroid
ENSMUSG00000035469	Rcbtb1	1.3107	0.00206233	High_in_Erythroid_niche_cells
ENSMUSG00000023944	Hsp90ab1	1.0122	0.00213259	High_in_Erythroid_niche_cells
ENSMUSG00000039623	Ap5z1	1.35397	0.00214663	High_in_Erythroid_niche_cells
ENSMUSG00000020604	Arsg	-1.09198	0.00222854	High_in_Primitive_erythroid
ENSMUSG00000045176	Borcs6	0.870535	0.00230156	High_in_Erythroid_niche_cells
ENSMUSG00000003680	Taf6l	0.747888	0.00231152	High_in_Erythroid_niche_cells
ENSMUSG00000030291	Med21	1.2126	0.00234383	High_in_Erythroid_niche_cells
ENSMUSG00000041377	Ninj2	-1.39839	0.00235908	High_in_Primitive_erythroid
ENSMUSG00000031601	Cnot7	1.23188	0.00241284	High_in_Erythroid_niche_cells
ENSMUSG00000062257	Opcml	-1.11289	0.00245639	High_in_Primitive_erythroid
ENSMUSG00000021752	Kctd6	1.17287	0.00249098	High_in_Erythroid_niche_cells
ENSMUSG00000025374	Nabp2	0.977761	0.00249684	High_in_Erythroid_niche_cells
ENSMUSG00000052566	Hook2	1.14813	0.00251343	High_in_Erythroid_niche_cells
ENSMUSG00000036646	Man1b1	1.18938	0.00252916	High_in_Erythroid_niche_cells
ENSMUSG00000063021	Hist1h2ak	-2.09242	0.00259869	High_in_Primitive_erythroid
ENSMUSG00000052565	Hist1h1d	-2.69785	0.00265645	High_in_Primitive_erythroid
ENSMUSG00000025915	Sgk3	-1.2954	0.00275838	High_in_Primitive_erythroid
ENSMUSG00000035392	Dennd1a	-1.02431	0.00281078	High_in_Primitive_erythroid
ENSMUSG00000024975	Pdcd4	1.12853	0.00282715	High_in_Erythroid_niche_cells
ENSMUSG00000039701	Usp53	1.00996	0.00292334	High_in_Erythroid_niche_cells
ENSMUSG00000015575	Atp6v0e	1.34817	0.00295194	High_in_Erythroid_niche_cells
ENSMUSG00000097129	4930507D05Rik	1.4411	0.00299755	High_in_Erythroid_niche_cells
ENSMUSG00000052681	Rap1b	0.981125	0.00300133	High_in_Erythroid_niche_cells
ENSMUSG00000021824	Ap3m1	1.2248	0.00300591	High_in_Erythroid_niche_cells
ENSMUSG00000036309	Skp1a	1.22986	0.00301428	High_in_Erythroid_niche_cells
ENSMUSG00000026749	Nek6	-1.07949	0.00302893	High_in_Primitive_erythroid
ENSMUSG00000098530	Gm28051	0.894133	0.00306476	High_in_Erythroid_niche_cells
ENSMUSG00000020576	Nbas	-0.945601	0.00307569	High_in_Primitive_erythroid
ENSMUSG00000055401	Fbxo6	0.974214	0.00322474	High_in_Erythroid_niche_cells
ENSMUSG00000094483	Purb	1.16329	0.00329181	High_in_Erythroid_niche_cells
ENSMUSG00000030720	Cln3	1.58243	0.00336956	High_in_Erythroid_niche_cells
ENSMUSG00000095217	Hist1h2bn	-2.03689	0.00340976	High_in_Primitive_erythroid
ENSMUSG00000054604	Cggbp1	0.942441	0.00347224	High_in_Erythroid_niche_cells
ENSMUSG00000022770	Dlg1	-1.04129	0.00355583	High_in_Primitive_erythroid
ENSMUSG00000026609	Ush2a	-0.99242	0.00360612	High_in_Primitive_erythroid
ENSMUSG00000060924	Csmd1	-0.792176	0.00362627	High_in_Primitive_erythroid
ENSMUSG00000028683	Eif2b3	-1.72978	0.00368793	High_in_Primitive_erythroid
ENSMUSG00000096458	Moap1	1.39909	0.00370215	High_in_Erythroid_niche_cells
ENSMUSG00000020173	Cobl	-1.41509	0.0037293	High_in_Primitive_erythroid
ENSMUSG00000029534	St7	-1.21834	0.00399153	High_in_Primitive_erythroid
ENSMUSG00000020142	Slc1a4	0.706352	0.00399428	High_in_Erythroid_niche_cells
ENSMUSG00000025225	Nfkb2	1.23394	0.0040514	High_in_Erythroid_niche_cells
ENSMUSG00000015112	Slc25a13	-1.08502	0.00410197	High_in_Primitive_erythroid
ENSMUSG00000015085	Entpd2	3.11308	0.00414863	High_in_Erythroid_niche_cells
ENSMUSG00000097565	Gm26965	1.18936	0.00432141	High_in_Erythroid_niche_cells
ENSMUSG00000071669	Snx29	-1.03153	0.00442342	High_in_Primitive_erythroid
ENSMUSG00000027777	Schip1	-1.20672	0.00442665	High_in_Primitive_erythroid
ENSMUSG00000075031	Hist1h2bb	-1.75418	0.00464166	High_in_Primitive_erythroid
ENSMUSG00000016128	Stard13	-1.24629	0.00467742	High_in_Primitive_erythroid
ENSMUSG00000060012	Kif13b	-1.75494	0.00479644	High_in_Primitive_erythroid
ENSMUSG00000034189	Hsdl1	1.08329	0.00493907	High_in_Erythroid_niche_cells
ENSMUSG00000015133	Lrrk1	-1.28817	0.00494135	High_in_Primitive_erythroid
ENSMUSG00000032637	Atxn2l	0.986224	0.00498133	High_in_Erythroid_niche_cells
ENSMUSG00000031960	Aars	0.936395	0.00502774	High_in_Erythroid_niche_cells
ENSMUSG00000027869	Hsd3b6	-1.81652	0.00538895	High_in_Primitive_erythroid
ENSMUSG00000087408	Cers1	-1.84881	0.00563472	High_in_Primitive_erythroid
ENSMUSG00000030688	Stard10	2.17967	0.00581371	High_in_Erythroid_niche_cells
ENSMUSG00000028407	Toporsos	1.88397	0.0058202	High_in_Erythroid_niche_cells
ENSMUSG00000039427	Alg1	1.66161	0.00586824	High_in_Erythroid_niche_cells
ENSMUSG00000022765	Snap29	1.11624	0.00588204	High_in_Erythroid_niche_cells
ENSMUSG00000006673	Qrich1	0.923243	0.00590264	High_in_Erythroid_niche_cells
ENSMUSG00000021595	Nsun2	0.956904	0.00597827	High_in_Erythroid_niche_cells
ENSMUSG00000016252	Atp5e	1.84356	0.00598437	High_in_Erythroid_niche_cells
ENSMUSG00000020275	Rel	1.1186	0.00606986	High_in_Erythroid_niche_cells
ENSMUSG00000026238	Ptma	0.945287	0.00624308	High_in_Erythroid_niche_cells
ENSMUSG00000049539	Hist1h1a	-1.68325	0.0063343	High_in_Primitive_erythroid
ENSMUSG00000045506	A930002H24Rik	0.99341	0.00649636	High_in_Erythroid_niche_cells
ENSMUSG00000050373	Snx21	1.41083	0.00654213	High_in_Erythroid_niche_cells
ENSMUSG00000028644	Ermap	-1.33804	0.00654699	High_in_Primitive_erythroid
ENSMUSG00000042608	Stk40	1.06272	0.00665839	High_in_Erythroid_niche_cells
ENSMUSG00000047344	Lancl3	-1.53001	0.00675459	High_in_Primitive_erythroid
ENSMUSG00000018076	Med13l	-0.805542	0.00675908	High_in_Primitive_erythroid
ENSMUSG00000020272	Stk10	-1.73429	0.0069675	High_in_Primitive_erythroid
ENSMUSG00000045665	Mfsd5	1.17296	0.00704165	High_in_Erythroid_niche_cells
ENSMUSG00000096807	Hist1h2bm	-2.27873	0.00715145	High_in_Primitive_erythroid
ENSMUSG00000027660	Skil	1.11355	0.00718641	High_in_Erythroid_niche_cells
ENSMUSG00000018476	Kdm6b	0.961519	0.00719651	High_in_Erythroid_niche_cells
ENSMUSG00000040183	Ankrd6	-0.954569	0.00749968	High_in_Primitive_erythroid
ENSMUSG00000038375	Trp53inp2	1.45528	0.00765202	High_in_Erythroid_niche_cells
ENSMUSG00000049411	Tmem241	-0.975152	0.00776379	High_in_Primitive_erythroid
ENSMUSG00000061411	Nol4l	-0.870032	0.00782203	High_in_Primitive_erythroid
ENSMUSG00000033159	Cnppd1	1.03246	0.00791895	High_in_Erythroid_niche_cells
ENSMUSG00000042709	Atpaf2	1.10834	0.00795194	High_in_Erythroid_niche_cells
ENSMUSG00000003746	Man1a	-1.30437	0.00862764	High_in_Primitive_erythroid
ENSMUSG00000020295	Hbq1a	-1.82504	0.00863285	High_in_Primitive_erythroid
ENSMUSG00000032417	Rwdd2a	1.26453	0.00864673	High_in_Erythroid_niche_cells
ENSMUSG00000031024	St5	-1.06903	0.00881409	High_in_Primitive_erythroid
ENSMUSG00000070283	Ndufaf3	1.58344	0.00884218	High_in_Erythroid_niche_cells
ENSMUSG00000071648	Rom1	1.39673	0.00897741	High_in_Erythroid_niche_cells
ENSMUSG00000020689	Itgb3	-1.57807	0.00908438	High_in_Primitive_erythroid
ENSMUSG00000025006	Sorbs1	-1.76881	0.00926468	High_in_Primitive_erythroid
ENSMUSG00000025889	Snca	-1.22581	0.00930398	High_in_Primitive_erythroid
ENSMUSG00000019818	Cd164	0.957553	0.00930783	High_in_Erythroid_niche_cells
ENSMUSG00000025066	Sfr1	0.870891	0.00936113	High_in_Erythroid_niche_cells
ENSMUSG00000021482	Aaed1	1.56537	0.00941462	High_in_Erythroid_niche_cells
ENSMUSG00000025813	Homer2	-1.58112	0.00944707	High_in_Primitive_erythroid
ENSMUSG00000013928	Thap8	1.2787	0.00946507	High_in_Erythroid_niche_cells
ENSMUSG00000037573	Tob1	0.844524	0.00958622	High_in_Erythroid_niche_cells
ENSMUSG00000047777	Phf13	1.08339	0.00982986	High_in_Erythroid_niche_cells
ENSMUSG00000091306	Gm17606	1.18538	0.00998777	High_in_Erythroid_niche_cells
